# Supplementary material for: Processes affecting altitudinal distribution of invasive Ageratina adenophora in western Himalaya: The role of local adaptation and the importance of different life-cycle stages
Source: PLoS One. 2017 Nov 10;12(11):e0187708. doi: 10.1371/journal.pone.0187708 (PMC5695283; doi:10.1371/journal.pone.0187708)
Supplement: S1 Dataset — (XLSX) [file pone.0187708.s003.xlsx]

## Sheet: Occurence data
S.No	Lat	Lon	Occurence	Elevation[m]
1	29.9559	78.1656	0	331
2	29.9575	78.1647	0	426
3	30.0049	78.1901	0	338
4	30.0183	78.2002	0	330
5	30.0547	78.2204	0	333
6	30.0658	78.2453	0	339
7	30.073	78.3555	1	726
8	30.0809	78.3509	1	931
9	30.0888	78.3795	1	451
10	30.103	78.3002	0	350
11	30.1062	78.3814	1	403
12	30.118	78.3045	0	353
13	30.1206	78.3075	1	356
14	30.1238	78.3591	1	384
15	30.127	78.3187	1	361
16	30.1271	78.3267	1	391
17	30.1285	78.3322	1	388
18	30.1327	78.3342	1	360
19	30.1378	78.2833	0	533
20	30.1457	78.2914	1	823
21	30.1478	78.2769	1	653
22	30.1623	78.2929	1	1067
23	30.1748	78.3049	1	1215
24	30.1862	78.3178	1	1344
25	30.2126	78.327	1	1456
26	30.2513	78.3651	1	1047
27	30.2655	78.3676	1	861
28	30.3296	78.3602	1	1119
29	30.3359	77.9636	1	578
30	30.3368	77.9997	1	651
31	30.3381	78.4031	1	1711
32	30.345	78.3947	1	1587
33	30.3451	77.935	0	572
34	30.3466	78.0135	1	695
35	30.3469	77.942	1	579
36	30.3479	78.4147	1	1842
37	30.3547	77.8567	0	518
38	30.3548	77.9496	0	579
39	30.3558	78.017	0	673
40	30.3654	78.4314	1	1861
41	30.366	78.378	1	1795
42	30.368	78.072	1	799
43	30.3746	78.4333	1	1820
44	30.3945	78.0737	1	875
45	30.4002	78.3573	1	2185
46	30.4058	78.2892	1	2465
47	30.4165	77.6467	0	407
48	30.4177	78.3401	1	2366
49	30.4181	78.3199	0	2376
50	30.4181	78.0779	1	1147
51	30.4194	78.2989	1	2336
52	30.4211	78.08	1	1260
53	30.4247	78.0841	1	1587
54	30.4274	78.0758	1	1442
55	30.4296	77.7653	0	450
56	30.4407	77.6142	0	396
57	30.4425	78.1804	1	2201
58	30.4431	77.5735	0	387
59	30.4456	78.162	1	2094
60	30.4463	78.1921	1	2365
61	30.4478	78.0824	1	1743
62	30.4517	78.1139	1	2087
63	30.4532	78.0839	1	1992
64	30.4547	78.0921	1	1948
65	30.456	78.0762	1	1997
66	30.4598	78.096	1	2165
67	30.4642	78.0973	1	2205
68	30.4685	77.148	0	338
69	30.4889	77.5168	0	412
70	30.4989	77.2009	0	371
71	30.5039	77.42	0	515
72	30.5098	77.379	0	533
73	30.5126	77.35	0	504
74	30.5155	77.2266	0	401
75	30.527	77.3115	0	480
76	30.5348	77.2536	0	463
77	30.5429	77.2013	0	600
78	30.5443	77.0789	0	350
79	30.5684	77.2928	1	768
80	30.5713	77.0415	0	359
81	30.5969	77.2982	1	1003
82	30.5993	77.3014	1	1192
83	30.5995	77.3219	1	1202
84	30.6004	77.3341	1	1135
85	30.6004	77.3981	0	740
86	30.602	77.2986	0	1166
87	30.6067	77.4491	0	664
88	30.614	77.3592	1	962
89	30.6155	77.3645	1	927
90	30.619	76.9516	0	352
91	30.621	77.2897	0	1276
92	30.6382	76.8949	0	340
93	30.6388	77.4412	1	1044
94	30.647	77.4418	1	1142
95	30.6489	77.2459	1	1349
96	30.6682	77.2068	1	1357
97	30.6738	77.4256	1	1384
98	30.6855	77.427	1	1535
99	30.687	77.2027	1	1422
100	30.6881	76.8904	0	382
101	30.6901	77.2141	0	1543
102	30.6945	77.4365	1	1753
103	30.7013	76.8389	0	358
104	30.7033	76.7888	0	323
105	30.7079	77.456	1	1741
106	30.714	76.7449	0	319
107	30.7161	77.1921	0	1600
108	30.7182	77.5142	0	2092
109	30.7185	77.4796	0	1899
110	30.7194	77.4877	1	1949
111	30.7227	77.5257	0	2219
112	30.7233	77.1856	0	1597
113	30.735	77.5211	1	2343
114	30.7456	77.5135	1	2374
115	30.7632	77.1504	0	1701
116	30.7655	77.5276	0	2374
117	30.7892	77.1345	1	1647
118	30.8003	77.1208	1	1529
119	30.8227	77.0774	0	1418
120	30.8336	76.9358	0	657
121	30.8371	76.9682	0	833
122	30.8526	77.0013	0	1069
123	30.8678	76.9989	0	1109
124	30.8704	77.0706	1	1540
125	30.887	76.9709	0	1853
126	30.8879	77.0742	1	1814
127	30.8894	77.0447	0	1565
128	30.8896	76.9991	0	1336
129	30.8906	77.0645	1	1737
130	30.894	77.0787	1	1651
131	30.894	77.0704	1	1721
132	30.8941	77.0787	1	1583
133	30.8948	76.9691	0	1845
134	30.8956	76.9932	0	1519
135	30.8982	77.0061	1	1436
136	30.899	77.0283	0	1532
137	30.9001	77.0244	0	1430
138	30.9001	77.0072	0	1491
139	30.9012	76.9817	0	1664
140	30.902	77.0162	0	1499
141	30.9024	77.0864	1	1535
142	30.9044	76.9692	0	1719
143	30.9071	77.0914	1	1498
144	30.9072	77.092	1	1488
145	30.9089	77.0968	1	1468
146	30.9237	77.1057	0	1498
147	30.9246	77.0188	0	1294
148	30.9347	77.0124	0	1287
149	30.9358	77.1331	0	1458
150	30.955	76.9992	0	1264
151	30.9638	77.1972	0	2034
152	30.9676	77.1998	0	2095
153	30.9682	77.1062	0	1447
154	30.9683	77.1225	0	1370
155	30.9735	77.1802	0	1738
156	30.9761	77.2003	0	2141
157	30.9775	77.1313	0	1338
158	30.9798	76.9839	1	1207
159	30.989	77.1593	0	1222
160	30.9939	77.0918	0	1652
161	30.9941	76.9745	0	1025
162	31.009	77.0904	0	1691
163	31.0258	76.9607	0	898
164	31.0378	77.3934	0	2366
165	31.0399	77.1249	0	1808
166	31.0417	76.9624	0	978
167	31.0622	77.1323	0	1850
168	31.0787	76.9582	0	960
169	31.0873	76.9698	0	963
170	31.091	77.1357	0	2030
171	31.1008	77.1424	1	2054
172	31.1008	77.1836	0	2440
173	31.101	77.13	0	1968
174	31.1018	77.152	0	2050
175	31.1025	77.1516	0	2104
176	31.1027	77.147	0	2134
177	31.1029	77.2	0	2256
178	31.105	77.1767	0	2222
179	31.1056	77.1619	0	2104
180	31.106	77.1704	0	2169
181	31.1077	76.9699	0	851
182	31.1104	77.1788	0	2228
183	31.1114	77.103	0	1840
184	31.1136	77.2192	0	2275
185	31.1148	77.2464	0	2462
186	31.1185	77.2378	0	2465
187	31.1197	77.3585	0	2295
188	31.1246	77.382	0	2350
189	31.1268	76.9647	0	1087
190	31.1288	77.2274	0	2317
191	31.1321	77.0887	1	1695
192	31.1351	77.088	1	1716
193	31.1396	77.0835	1	1683
194	31.1506	77.0907	0	1517
195	31.1547	76.9691	0	1138
196	31.1561	77.0723	1	1672
197	31.1602	77.2013	0	2121
198	31.1623	77.0563	0	1670
199	31.1633	76.9721	0	1130
200	31.1637	77.0155	0	1494
201	31.1654	76.9717	0	1115
202	31.1718	77.3757	0	2466
203	31.172	77.1056	1	1316
204	31.1783	77.3824	0	2416
205	31.1841	76.99	0	1359
206	31.1842	77.1106	1	1409
207	31.1842	77.1815	0	2032
208	31.1913	76.9824	0	1314
209	31.1957	77.104	0	1292
210	31.1963	77.1613	0	1750
211	31.2033	77.091	0	1028
212	31.214	77.1632	0	1000
213	31.2145	77.1489	0	1241
214	31.2196	77.1028	0	1244
215	31.2202	77.1238	0	1377
216	31.2255	77.1355	0	768
217	31.2263	77.1299	0	762
218	31.2266	77.0829	0	1092
219	31.2275	76.9435	1	1451
220	31.2302	77.4295	0	2599
221	31.2442	77.1151	0	690
222	31.2449	76.9088	0	972
223	31.2475	77.0875	0	653
224	31.2491	77.4497	0	2674
225	31.2501	76.9131	1	1061
226	31.2558	77.4596	0	2726
227	31.2565	76.8701	0	1170
228	31.2627	76.8232	0	978
229	31.2831	77.4459	0	2192
230	31.2855	77.4432	0	2182
231	31.3118	77.4543	0	1561
232	31.3275	77.4375	0	1349
233	31.3354	77.4285	0	1164
234	31.3356	77.4234	0	1107
235	31.3427	76.8105	0	724
236	31.3482	77.4557	0	859
237	31.3568	77.5318	0	820
238	31.3871	77.6191	1	937
239	31.3931	77.5836	1	912
240	31.3994	77.6348	0	909
241	31.4075	76.576	1	710
242	31.4154	76.5533	1	558
243	31.4502	76.6617	1	718
244	31.4512	77.6324	0	985
245	31.4829	76.672	1	725
246	31.5243	76.446	1	893
247	31.5266	76.3961	0	499
248	31.568	76.3932	0	570
249	31.6196	76.5604	1	776
250	31.6935	76.5159	1	803
251	31.7295	76.5022	1	808
252	31.758	76.2753	1	580
253	31.7598	76.4893	1	846
254	31.782	76.2502	1	597
255	31.8038	76.7369	0	478
256	31.8255	76.4901	1	550
257	31.8261	76.2926	0	435
258	31.8261	76.4848	1	600
259	31.8288	76.2597	1	416
260	31.8335	76.4205	1	721
261	31.8383	76.5111	1	506
262	31.8414	76.2661	0	528
263	31.8554	76.4599	1	676
264	31.8624	76.4906	1	543
265	31.8651	76.9274	1	1255
266	31.8733	76.3031	0	474
267	31.8855	76.4921	1	551
268	31.8673	76.6338	1	584
269	31.8864	76.6345	1	582
270	31.8865	76.2138	0	471
271	31.8865	76.5292	1	559
272	31.9011	76.6068	0	553
273	31.9106	76.4644	1	642
274	31.9108	76.4668	1	632
275	31.9164	76.8856	1	1382
276	31.9167	77.1255	0	1142
277	31.9213	76.5998	1	840
278	31.9251	76.5272	1	634
279	31.9306	76.6125	1	938
280	31.948	76.8814	1	2059
281	31.9498	76.6102	1	928
282	31.9506	76.8824	1	2150
283	31.9506	76.8717	1	1815
284	31.9683	76.4682	1	712
285	31.9878	76.153	0	477
286	31.99	76.6085	1	1224
287	31.9957	76.802	1	1335
288	32.0031	76.7711	1	1236
289	32.0149	76.5884	1	1127
290	32.0192	76.6054	1	898
291	32.0201	76.7796	1	1499
292	32.0217	76.2286	1	489
293	32.0229	76.7699	1	1669
294	32.0247	76.5903	1	931
295	32.0372	76.5761	1	964
296	32.0382	76.6682	1	1210
297	32.0402	76.0463	0	529
298	32.0411	76.8402	0	1844
299	32.0423	76.7291	1	1584
300	32.0446	76.6221	1	894
301	32.0452	76.1155	0	493
302	32.046	76.7364	1	1777
303	32.0478	76.5671	1	1013
304	32.0494	76.736	1	2050
305	32.0512	76.5014	1	1008
306	32.0542	76.74	1	2188
307	32.0548	76.658	1	1091
308	32.0565	76.5658	1	1050
309	32.0596	76.7515	0	2460
310	32.0597	76.7435	0	2430
311	32.0726	76.137	0	751
312	32.0742	76.5765	1	1155
313	32.0759	76.8583	0	2030
314	32.0953	76.2742	1	650
315	32.0965	76.5765	1	1277
316	32.101	76.5631	1	1325
317	32.1015	76.2045	1	484
318	32.1024	76.6558	1	1286
319	32.1092	76.5652	1	1369
320	32.1093	76.6217	1	1619
321	32.1118	76.5965	1	1470
322	32.112	76.0974	0	699
323	32.116	76.5653	1	1429
324	32.1232	76.07	0	487
325	32.1284	76.0221	1	430
326	32.1357	76.0581	1	515
327	32.1384	76.5614	1	2002
328	32.1391	76.5687	1	1820
329	32.1435	76.517	1	1702
330	32.1443	76.7597	0	2686
331	32.145	76.5661	1	2144
332	32.1465	76.562	1	2252
333	32.1468	76.0234	1	454
334	32.1493	76.4752	1	1457
335	32.1509	75.9633	0	440
336	32.156	76.4504	1	1287
337	32.17	76.031	1	460
338	32.1734	76.2903	1	701
339	32.1762	76.5696	0	3071
340	32.1847	76.2182	1	676
341	32.1883	76.0399	0	453
342	32.1933	76.4854	1	1859
343	32.1959	76.7855	0	3445
344	32.1963	76.4852	1	2072
345	32.1965	76.6619	0	4017
346	32.1972	76.4845	1	2127
347	32.2031	76.3257	1	1201
348	32.2104	76.0543	1	576
349	32.2168	76.3347	1	1344
350	32.2228	76.1239	0	708
351	32.2244	76.0861	1	557
352	32.2245	76.3408	1	1674
353	32.2255	76.0779	1	603
354	32.2291	76.3418	1	1802
355	32.2302	76.3115	1	1520
356	32.2396	77.1886	0	1892
357	32.2406	76.3306	1	1850
358	32.2408	76.3306	1	1846
359	32.2434	76.3186	1	1771
360	32.2505	76.3293	1	1940
361	32.2553	76.3257	1	2101
362	32.2583	76.3247	0	2101
363	32.2688	75.8589	0	473
364	32.284	76.6506	0	2066
365	32.2869	75.9676	1	591
366	32.2965	75.9295	1	606
367	32.3132	77.1635	0	2419
368	32.331	76.5502	0	1835
369	32.339	75.9095	0	596
370	32.3393	76.5408	0	1742
371	32.3446	76.5498	0	2190
372	32.3491	77.2177	0	3336
373	32.3716	77.2466	0	3988
374	32.3769	75.8923	0	603
375	32.393	75.9005	0	550
376	32.4105	75.8943	0	583
377	32.4476	75.8923	0	728
378	32.4529	75.9012	1	866
379	32.4699	75.8602	0	614
380	32.4787	75.7737	0	533
381	32.4829	75.9088	1	1044
382	32.4965	75.9212	0	1004
383	32.4968	75.8091	0	547
384	32.5031	75.9272	1	1099
385	32.5148	75.9359	0	1341
386	32.5307	75.9432	1	1465
387	32.5442	76.0576	0	1952
388	32.5447	75.9583	0	1763
389	32.5483	75.9493	0	1633

## Sheet: Common garden data
Plant Number	origin	population	lineage	garden	block	elevation[m]	Days to flower	Number of primary branches	Plant height	Biomass	No of capitula	Leaf area	Specific leaf area[cm^2/g]	Leaf dry matter content
376	High Origin	CBL	CBL2	Mid Garden	BM1	2203		12	106	75.2283		46.256	157.173	0.212338
377	Mid Origin	BJ	BJ4	Mid Garden	BM1	1236						32.049	177.262	0.2
378	Low Origin	AJ	AJ2	Mid Garden	BM1	454		10	84	32.0054		35.296	176.392	0.201714
379	Low Origin	ASJ	ASJ1	Mid Garden	BM1	506		8	90	27.0924		52.484
380	Low Origin	AJ	AJ5	Mid Garden	BM1	454	105	10	90	47.1419	2	47.565	175.452	0.205068
381	Mid Origin	BP	BP2	Mid Garden	BM1	1492		8	103	55.1788		63.509	173.95	0.195869
382	Mid Origin	BR	BR2	Mid Garden	BM1	1457		9	91	28.2852		42.345
383	Mid Origin	BP	BP1	Mid Garden	BM1	1492		6	93	46.3468		48.848	170.738	0.202477
384	High Origin	CBL	CBL1	Mid Garden	BM1	2203	107				10	34.688	153.419	0.207813
385	Mid Origin	BDS	BDS4	Mid Garden	BM1	1344		10	84	30.5287		36.116	182.22	0.1982
386	High Origin	CM	CM4	Mid Garden	BM1	1846	107	10	86	28.5691	11	43.302	173.625	0.204092
387	Low Origin	AS	AS4	Mid Garden	BM1	582		8	98	36.4072		60.34	170.308	0.21683
388	High Origin	CB	CB1	Mid Garden	BM1	2002		8	70	16.1873		52.265	186.262	0.200429
389	Mid Origin	BDS	BDS2	Mid Garden	BM1	1344	102	11	105	62.2785	25	56.919	178.766	0.207022
390	High Origin	CBL	CBL5	Mid Garden	BM1	2203		11	91	36.5492		53.016	187.933	0.198802
391	Low Origin	AJS	AJS1	Mid Garden	BM1	460		11	89	41.4054		40.65	151.284	0.217219
392	Mid Origin	BP	BP4	Mid Garden	BM1	1492		9	92	34.2773		37.562	186.135	0.192557
393	High Origin	CM	CM5	Mid Garden	BM1	1846		11	54	39.0767		42.349	182.382	0.214404
394	High Origin	CM	CM1	Mid Garden	BM1	1846		7	93	27.6604		44.441	184.479	0.209843
395	Low Origin	AS	AS1	Mid Garden	BM1	582		12	103	48.9595		54.098	171.74	0.202182
396	Low Origin	ASJ	ASJ3	Mid Garden	BM1	506		8	78	23.9969		31.367	171.217	0.206074
397	Mid Origin	BB	BB4	Mid Garden	BM1	1091		12	115	87.241		52.655	181.632	0.202869
398	High Origin	CPR	CPR5	Mid Garden	BM1	2072	105	6	89	33.1413	4	33.944	158.691	0.224685
399	Mid Origin	BP	BP5	Mid Garden	BM1	1492		9	69	20.1063		53.946	171.203	0.205813
400	Mid Origin	BP	BP3	Mid Garden	BM1	1492		11	103	40.2694		59.314	181.666	0.196214
401	Mid Origin	BR	BR4	Mid Garden	BM1	1457		11	85	38.1395		34.853	176.382	0.196617
402	High Origin	CJT	CJT1	Mid Garden	BM1	2059		10	101	41.8314		42.173	168.827	0.206106
403	Low Origin	AJS	AJS5	Mid Garden	BM1	460		8	90	36.1232		29.489	173.465	0.204573
404	Low Origin	ABL	ABL2	Mid Garden	BM1	416		7	97	38.2531		40.402	196.891	0.193768
405	Low Origin	AS	AS3	Mid Garden	BM1	582		9	99	43.1377		41.624	165.701	0.221322
406	Mid Origin	BJ	BJ1	Mid Garden	BM1	1236	100	8	110	65.4875	16	35.557	165.922	0.216028
407	High Origin	CPR	CPR4	Mid Garden	BM1	2072		6	76	11.9843		64.656	193.639	0.191237
408	Mid Origin	BDS	BDS3	Mid Garden	BM1	1344		8	92	40.1558		51.024	196.852	0.195181
409	High Origin	CB	CB4	Mid Garden	BM1	2002		8	76	31.6078		52.274	164.487	0.235932
410	Low Origin	AJ	AJ4	Mid Garden	BM1	454		12	80	26.4676		50.859	166.26	0.209664
411	Low Origin	ABL	ABL1	Mid Garden	BM1	416		7	79	23.1166
412	Low Origin	AJ	AJ3	Mid Garden	BM1	454		9	102	40.9226		54.131	177.13	0.197416
413	High Origin	CPR	CPR1	Mid Garden	BM1	2072		8	103	51.6857		47.606	173.618	0.203715
414	Mid Origin	BB	BB1	Mid Garden	BM1	1091		9	93	32.2326
415	Low Origin	ASJ	ASJ4	Mid Garden	BM1	506		12	89	52.6229		41.383	157.53	0.228435
416	High Origin	CBL	CBL3	Mid Garden	BM1	2203		5	103	27.7172		53.689	155.171	0.214241
417	Mid Origin	BB	BB2	Mid Garden	BM1	1091		8	90	34.4477		43.207	177.514	0.199345
418	High Origin	CJT	CJT2	Mid Garden	BM1	2059		5	92	46.2048		46.589	190.548	0.193434
419	Mid Origin	BJ	BJ5	Mid Garden	BM1	1236	107	12	96	95.6186	4	40.252	168.489	0.210485
420	High Origin	CPR	CPR3	Mid Garden	BM1	2072		5	83	18.0048		39.822	172.017	0.198372
421	Low Origin	AS	AS2	Mid Garden	BM1	582		12	97	47.3123
422	High Origin	CB	CB3	Mid Garden	BM1	2002		12	92	43.4785
423	Low Origin	AJS	AJS2	Mid Garden	BM1	460		2	89	6.56011		35.435	199.746	0.19516
424	Mid Origin	BB	BB5	Mid Garden	BM1	1091		5	93	23.6846		86.579	176.44	0.194183
425	Low Origin	AJS	AJS3	Mid Garden	BM1	460		7	86	29.0519		39.861	188.379	0.205637
426	Mid Origin	BR	BR3	Mid Garden	BM1	1457		9	82	30.3867		37.878	203.426	0.184539
427	Mid Origin	BB	BB3	Mid Garden	BM1	1091		12	79	33.0845
428	High Origin	CJT	CJT3	Mid Garden	BM1	2059		10	85	20.3051		44.693	194.487	0.194746
429	Low Origin	AJ	AJ1	Mid Garden	BM1	454	106	9	106	55.9171	6
430	Mid Origin	BR	BR5	Mid Garden	BM1	1457		10	86	38.7643		38.9	183.751	0.207753
431	Low Origin	AS	AS5	Mid Garden	BM1	582		9	83	22.6054		55.133	175.304	0.192826
432	Low Origin	ABL	ABL5	Mid Garden	BM1	416		10	87	35.0725		46.723	184.384	0.195525
433	Mid Origin	BJ	BJ2	Mid Garden	BM1	1236	109	7	81	26.1837	5	33.94	190.996	0.188042
434	Low Origin	AJS	AJS4	Mid Garden	BM1	460		11	101	37.6283		41.747	165.073	0.213959
435	High Origin	CM	CM2	Mid Garden	BM1	1846		9	98	26.354		30.221	183.38	0.195957
436	Low Origin	ABL	ABL4	Mid Garden	BM1	416	97	16	107	78.7781	11	50.587	157.641	0.223002
437	Mid Origin	BR	BR1	Mid Garden	BM1	1457		13	79	48.1075		43.456	180.315	0.204064
438	Mid Origin	BDS	BDS1	Mid Garden	BM1	1344	96	9	81	24.7921	1	36.574	211.778	0.177858
439	High Origin	CB	CB5	Mid Garden	BM1	2002		12	103	56.0591		55.538	163.684	0.220182
440	High Origin	CM	CM3	Mid Garden	BM1	1846		12	110	57.2235		52.041	181.707	0.193775
441	Mid Origin	BJ	BJ3	Mid Garden	BM1	1236		10	100	40.4966		48.543	156.945	0.213753
442	High Origin	CJT	CJT4	Mid Garden	BM1	2059	104	11	98	31.2954	5
443	High Origin	CBL	CBL4	Mid Garden	BM1	2203	105	6	96	28.4556	12	38.201	190.624	0.195703
444	Low Origin	ASJ	ASJ2	Mid Garden	BM1	506		10	79	30.2731		27.268	150.986	0.224627
445	High Origin	CPR	CPR2	Mid Garden	BM1	2072		10	87	46.2616		47.182	170.64	0.223887
446	High Origin	CJT	CJT5	Mid Garden	BM1	2059		6	107	56.5703		48.73	180.481	0.190141
447	Mid Origin	BDS	BDS5	Mid Garden	BM1	1344	111	11	102	47.4259	3	46.413	160.543	0.222214
448	Low Origin	ASJ	ASJ5	Mid Garden	BM1	506		15	98	60.1486		56.743
449	High Origin	CB	CB2	Mid Garden	BM1	2002		9	89	36.0664
450	Low Origin	ABL	ABL3	Mid Garden	BM1	416		8	65	13.035		50.674	207.425	0.185921
451	High Origin	CM	CM5	Mid Garden	BM2	1846		14	98	44.4333		38.708	189.004	0.194677
452	Mid Origin	BDS	BDS2	Mid Garden	BM2	1344	103	10	95	52.7206	6	38.766	182.514	0.192916
453	Mid Origin	BR	BR5	Mid Garden	BM2	1457		7	70	18.4374		39.683	194.144	0.19283
454	High Origin	CBL	CBL2	Mid Garden	BM2	2203		9	54	5.50692		27.787	239.337	0.177252
455	Mid Origin	BB	BB2	Mid Garden	BM2	1091		6	86	26.5628		36.705	170.88	0.204183
456	Mid Origin	BP	BP2	Mid Garden	BM2	1492		11	84	31.5838		38.692	184.776	0.208358
457	Mid Origin	BDS	BDS5	Mid Garden	BM2	1344		8	79	33.4464		56.674	196.58	0.20952
458	Mid Origin	BB	BB3	Mid Garden	BM2	1091	105	9	94	36.2809	4	44.87
459	High Origin	CPR	CPR2	Mid Garden	BM2	2072		12	5	44.8652		41.738	176.856	0.20922
460	Low Origin	AJ	AJ1	Mid Garden	BM2	454		12	86	39.9251		57.85	172.996	0.214634
461	High Origin	CPR	CPR3	Mid Garden	BM2	2072		9	75	16.3048		34.829	181.59	0.192184
462	Mid Origin	BR	BR1	Mid Garden	BM2	1457		12	89	74.3704		30.769	157.547	0.204932
463	High Origin	CB	CB5	Mid Garden	BM2	2002	100	16	100	64.0314	3	50.599	187.126	0.195094
464	Mid Origin	BR	BR3	Mid Garden	BM2	1457		9	83	35.3091		45.064	175.21	0.196336
465	High Origin	CB	CB2	Mid Garden	BM2	2002	104	11	91	26.5898	21	60.042	188.574	0.201647
466	Mid Origin	BR	BR2	Mid Garden	BM2	1457		10	94	32.2857		42.134	182.953	0.19451
467	Mid Origin	BP	BP5	Mid Garden	BM2	1492		6	88	25.456		47.442	188.187	0.192884
468	Low Origin	AJS	AJS4	Mid Garden	BM2	460		6	95	53.3145		56.676
469	High Origin	CPR	CPR5	Mid Garden	BM2	2072		9	89	31.4488		41.253	176.144	0.19898
470	High Origin	CBL	CBL5	Mid Garden	BM2	2203		10	103	51.6948		41.775	180.065	0.197615
471	Mid Origin	BJ	BJ2	Mid Garden	BM2	1236		12	92	49.2653		45.061	164.697	0.218705
472	High Origin	CJT	CJT1	Mid Garden	BM2	2059		9	92	29.1273		21.41	212.612	0.178863
473	High Origin	CB	CB3	Mid Garden	BM2	2002		9	91	39.5472		34.475	186.755	0.195344
474	High Origin	CM	CM3	Mid Garden	BM2	1846	104	8	72	24.5112	18	40.208	208.981	0.18937
475	High Origin	CM	CM4	Mid Garden	BM2	1846		10	82	23.4044		25.455	165.507	0.211846
476	Low Origin	AS	AS4	Mid Garden	BM2	582		15	92	48.7524		49.2	199.19	0.189854
477	High Origin	CPR	CPR4	Mid Garden	BM2	2072		4	83	23.6473		47.392	213.863	0.178998
478	Low Origin	ABL	ABL4	Mid Garden	BM2	416		13	89	45.4321		46.095	177.767	0.196737
479	High Origin	CBL	CBL1	Mid Garden	BM2	2203		8	81	31.4218		34.79
480	Low Origin	ASJ	ASJ5	Mid Garden	BM2	506		8	96	43.4345		47.071	190.186	0.203536
481	High Origin	CM	CM2	Mid Garden	BM2	1846		10	85	40.6		47.757	180.829	0.197384
482	Mid Origin	BP	BP4	Mid Garden	BM2	1492		5	90	24.2142		46.609	189.39	0.199433
483	High Origin	CBL	CBL3	Mid Garden	BM2	2203		4	89	21.7847		53.734	174.518	0.19624
484	High Origin	CJT	CJT4	Mid Garden	BM2	2059		12	93	38.6834		50.397	204.533	0.187519
485	Low Origin	AJS	AJS3	Mid Garden	BM2	460		11	83	28.4524		46.131	199.184	0.184542
486	Mid Origin	BR	BR4	Mid Garden	BM2	1457	103	8	100	50.2911	1
487	Low Origin	ABL	ABL3	Mid Garden	BM2	416		11	82	22.4326		37.585	177.959	0.1961
488	High Origin	CB	CB1	Mid Garden	BM2	2002	104	8	98	42.7596	4	31.505	207.133	0.185488
489	Low Origin	ABL	ABL1	Mid Garden	BM2	416		11	103	47.8616		30.417	179.134	0.200709
490	Mid Origin	BP	BP1	Mid Garden	BM2	1492		16	93	70.996		24.77	183.754	0.189859
491	Mid Origin	BB	BB4	Mid Garden	BM2	1091		12	78	23.6473		35.904	170.728	0.205371
492	Low Origin	AJS	AJS2	Mid Garden	BM2	460		9	77	22.9455		25.041	196.863	0.178903
493	Low Origin	AJ	AJ5	Mid Garden	BM2	454		12	96	32.9605		59.546	184.582	0.191568
494	Low Origin	AJ	AJ3	Mid Garden	BM2	454		8	99	39.1423		29.945	176.355	0.206821
495	Low Origin	ABL	ABL5	Mid Garden	BM2	416		15	98	57.3367		56.149	206.43	0.188235
496	Mid Origin	BB	BB5	Mid Garden	BM2	1091		7	100	57.6607		40.568	181.919	0.209193
497	Mid Origin	BDS	BDS1	Mid Garden	BM2	1344		7	77	32.1237		35.518	169.699	0.203797
498	Low Origin	ASJ	ASJ4	Mid Garden	BM2	506		17	99	47.5646		41.217	184.087	0.203916
499	Mid Origin	BP	BP3	Mid Garden	BM2	1492		10	69	17.2496		21.488	197.5	0.176623
500	High Origin	CBL	CBL4	Mid Garden	BM2	2203		7	85	19.7331		46.98	163.693	0.20737
501	Low Origin	AJS	AJS5	Mid Garden	BM2	460	104	10	89	31.7997	9
502	Mid Origin	BDS	BDS3	Mid Garden	BM2	1344	109	7	86	21.6767	15	40.429	253.632	0.14732
503	Low Origin	ASJ	ASJ3	Mid Garden	BM2	506		6	82	18.4104		31.227	187.662	0.188448
504	High Origin	CJT	CJT5	Mid Garden	BM2	2059		6	98	43.6774
505	Mid Origin	BJ	BJ5	Mid Garden	BM2	1236		11	91	42.0307		45.891	192.577	0.200421
506	High Origin	CB	CB4	Mid Garden	BM2	2002		11	96	48.1045		34.729	191.873	0.192758
507	Low Origin	AS	AS5	Mid Garden	BM2	582	103	9	87	30.9629	19	49.224	208.311	0.194007
508	Mid Origin	BJ	BJ3	Mid Garden	BM2	1236		9	78	28.1555		56.45	354.363	0.198628
509	Mid Origin	BJ	BJ1	Mid Garden	BM2	1236		6	94	32.8255		33.59	164.576	0.209119
510	Low Origin	ASJ	ASJ1	Mid Garden	BM2	506		5	71	12.1746		28.832	181.219	0.20216
511	Mid Origin	BDS	BDS4	Mid Garden	BM2	1344		10	96	33.8243
512	Low Origin	AJ	AJ4	Mid Garden	BM2	454		7	57	9.82607		41.082	212.97	0.172849
513	Low Origin	AS	AS3	Mid Garden	BM2	582	104	8	97	42.5706	4	35.87	178.103	0.198033
514	High Origin	CJT	CJT2	Mid Garden	BM2	2059	104	9	97	44.6762		54.116	185.139	0.199386
515	High Origin	CM	CM1	Mid Garden	BM2	1846		10	76	17.7355		41.734	207.117	0.185543
516	Low Origin	AS	AS1	Mid Garden	BM2	582		7	85	35.66		48.785	174.481	0.196211
517	Mid Origin	BB	BB1	Mid Garden	BM2	1091		7	66	19.2202		35.667	201.736	0.180408
518	Mid Origin	BJ	BJ4	Mid Garden	BM2	1236	104	14	73	29.6942	6	35.445	188.437	0.202476
519	Low Origin	AJ	AJ2	Mid Garden	BM2	454		14	83	48.4015		40.177	164.863	0.207581
520	High Origin	CPR	CPR1	Mid Garden	BM2	2072		10	88	38.6024		45.089	196.295	0.198188
521	Low Origin	AS	AS2	Mid Garden	BM2	582		10	87	33.5274		32.953	176.408	0.20825
522	Low Origin	ABL	ABL2	Mid Garden	BM2	416		10	85	25.186		53.47	221.225	0.181049
523	High Origin	CJT	CJT3	Mid Garden	BM2	2059		8	92	19.1392		51.884	187.986	0.199422
524	Low Origin	ASJ	ASJ2	Mid Garden	BM2	506		4	77	13.5513
525	Low Origin	AJS	AJS1	Mid Garden	BM2	460		6	70	11.3108		33.126	169.616	0.210907
526	High Origin	CJT	CJT4	Mid Garden	BM3	2059		10	105	50.7469		59.373	211.367	0.170139
527	Mid Origin	BR	BR4	Mid Garden	BM3	1457		9	107	47.7367		51.341	225.279	0.163957
528	Low Origin	AJS	AJS1	Mid Garden	BM3	460		5	103	33.112		54.009	205.984	0.179712
529	High Origin	CB	CB1	Mid Garden	BM3	2002		11	95	49.2284		45.528	212.847	0.167371
530	Mid Origin	BB	BB1	Mid Garden	BM3	1091	103	6	104	49.7612	7	53.317	184.872	0.237562
531	High Origin	CPR	CPR1	Mid Garden	BM3	2072	104	7	88	30.9276	36	39.869	199.445	0.179283
532	Low Origin	ASJ	ASJ4	Mid Garden	BM3	506	98	9	105	71.019	52	50.689	189.918	0.200526
533	Mid Origin	BJ	BJ2	Mid Garden	BM3	1236		9	86	28.8231		60.256	206.286	0.178001
534	Low Origin	AJS	AJS2	Mid Garden	BM3	460		7	82	21.1778		55.454	211.334	0.195093
535	Low Origin	AJ	AJ1	Mid Garden	BM3	454		11	86	26.2925		59.833	200.311	0.176328
536	Mid Origin	BB	BB4	Mid Garden	BM3	1091		7	87	43.288		40.751	216.876	0.165843
537	High Origin	CPR	CPR2	Mid Garden	BM3	2072	103	12	101	88.0678	13	60.61	202.845	0.177014
538	Low Origin	AJS	AJS4	Mid Garden	BM3	460		9	86	35.5628		49.957	208.067	0.17386
539	Low Origin	AJS	AJS5	Mid Garden	BM3	460		11	92	57.3533		36.648	237.204	0.164187
540	Mid Origin	BDS	BDS2	Mid Garden	BM3	1344		7	84	27.5978		44.33	203.816	0.172209
541	High Origin	CBL	CBL1	Mid Garden	BM3	2203	107	8	82	38.2		41.116	170.606	0.187549
542	Low Origin	ABL	ABL1	Mid Garden	BM3	416		6	70	17.9812		68.457	225.336	0.165559
543	High Origin	CB	CB2	Mid Garden	BM3	2002		13	80	36.948		67.82	221.056	0.171588
544	High Origin	CPR	CPR5	Mid Garden	BM3	2072	103	6	112	49.0953	18	52.519	206.686	0.183997
545	Mid Origin	BR	BR2	Mid Garden	BM3	1457		10	102	50.6669		56.016	218.131	0.163255
546	Low Origin	ABL	ABL3	Mid Garden	BM3	416		8	84	32.3661		66.957	230.886	0.157609
547	Low Origin	AJS	AJS3	Mid Garden	BM3	460		7	86	36.1222		52.641	181.583	0.186311
548	High Origin	CBL	CBL4	Mid Garden	BM3	2203		10	83	30.3682	1	48.766	213.511	0.1716
549	High Origin	CM	CM3	Mid Garden	BM3	1846		9	76	22.0303		52.73	217.175	0.166644
550	Mid Origin	BB	BB5	Mid Garden	BM3	1091		8	62	9.90962
551	High Origin	CPR	CPR3	Mid Garden	BM3	2072	109	11	88	41.37	11	53.299	195.88	0.139467
552	Mid Origin	BDS	BDS3	Mid Garden	BM3	1344	103	9	93	43.1015		63.636	194.606	0.177814
553	Low Origin	AS	AS1	Mid Garden	BM3	582		10	83	33.1919		43.004	215.235	0.160225
554	High Origin	CB	CB3	Mid Garden	BM3	2002		7	73	16.6226		51.065	188.71	0.1804
555	Low Origin	ASJ	ASJ1	Mid Garden	BM3	506		2	45	2.29093		41.808
556	High Origin	CM	CM2	Mid Garden	BM3	1846	105	5	100	32.8989	3	36.109	250.583	0.143526
557	Low Origin	AJ	AJ2	Mid Garden	BM3	454		6	105	73.3898		55.446	202.136	0.174159
558	Mid Origin	BDS	BDS5	Mid Garden	BM3	1344		15	99	70.6194		66.34	224.653	0.176932
559	Mid Origin	BP	BP4	Mid Garden	BM3	1492		6	75	13.8788		54.347	225.319	0.169026
560	High Origin	CJT	CJT3	Mid Garden	BM3	2059		12	98	56.1013		63.75	208.811	0.171613
561	High Origin	CB	CB4	Mid Garden	BM3	2002		5	80	14.678		56.132	221.515	0.162228
562	High Origin	CJT	CJT5	Mid Garden	BM3	2059		10	72	16.9156		54.438	228.635	0.169346
563	Mid Origin	BP	BP3	Mid Garden	BM3	1492		6	89	24.1081		43.605	233.182	0.16534
564	Mid Origin	BJ	BJ1	Mid Garden	BM3	1236	104	4	89	21.4442	7	52.656	214.397	0.170556
565	Mid Origin	BP	BP5	Mid Garden	BM3	1492		9	106	27.9973		52.695	207.706	0.152098
566	Mid Origin	BR	BR3	Mid Garden	BM3	1457	105	10	90	44.9396	4	68.709	208.652	0.177904
567	Mid Origin	BJ	BJ3	Mid Garden	BM3	1236		13	102	76.2402		53.118	202.663	0.176617
568	High Origin	CM	CM5	Mid Garden	BM3	1846	105	9	87	37.1611	14	52.929	212.481	0.168996
569	High Origin	CBL	CBL5	Mid Garden	BM3	2203		8	92	42.5954		53.622
570	Mid Origin	BB	BB3	Mid Garden	BM3	1091	95	8	104	61.136	37	55.422	198.432	0.181836
571	Low Origin	AS	AS3	Mid Garden	BM3	582		8	93	39.452		53.642
572	Low Origin	ABL	ABL4	Mid Garden	BM3	416		9	78	19.766		48.081
573	Mid Origin	BP	BP2	Mid Garden	BM3	1492	107	4	70	12.4936	5	49.773
574	Mid Origin	BDS	BDS4	Mid Garden	BM3	1344		9	82	17.4484		64.785	228.761	0.155604
575	Mid Origin	BJ	BJ5	Mid Garden	BM3	1236		8	91	47.4703		45.853	195.285	0.178149
576	Low Origin	AJ	AJ4	Mid Garden	BM3	454		9	73	21.7106		55.271	202.014	0.170361
577	Mid Origin	BB	BB2	Mid Garden	BM3	1091	103	9	74	16.889	31	47.905	219.345	0.165831
578	High Origin	CJT	CJT1	Mid Garden	BM3	2059		11	89	30.7411		66.348	208.97	0.16257
579	Low Origin	ASJ	ASJ2	Mid Garden	BM3	506	107	10	74	26.772	5	53.854	212.778	0.177864
580	High Origin	CBL	CBL2	Mid Garden	BM3	2203	107	8	81	21.3377	8	60.317	242.529	0.15861
581	High Origin	CB	CB5	Mid Garden	BM3	2002		9	79	23.9216		64.167	222.802	0.173494
582	High Origin	CM	CM1	Mid Garden	BM3	1846		5	84	21.3377		54.425	225.924	0.171826
583	High Origin	CBL	CBL3	Mid Garden	BM3	2203		7	76	22.0569		53.563	208.823	0.165164
584	Low Origin	ASJ	ASJ5	Mid Garden	BM3	506		9	89	21.8704		50.073	187.329	0.189709
585	Mid Origin	BR	BR5	Mid Garden	BM3	1457		7	73	18.5939		65.716	217.891	0.165442
586	Low Origin	ABL	ABL5	Mid Garden	BM3	416		6	21	21.9237		54.542	221.986	0.164348
587	Low Origin	ABL	ABL2	Mid Garden	BM3	416		10	76	24.4544		52.238	244.103	0.157469
588	Mid Origin	BJ	BJ4	Mid Garden	BM3	1236		9	73	25.3335		65.205	216.269	0.173276
589	Low Origin	AS	AS2	Mid Garden	BM3	582		11	76	25.2003		43.51	218.424	0.157222
590	High Origin	CM	CM4	Mid Garden	BM3	1846		8	80	25.3068		43.446	194.129	0.178043
591	Low Origin	AS	AS4	Mid Garden	BM3	582		8	95	51.4128		81.752	184.709	0.28947
592	Low Origin	AJ	AJ5	Mid Garden	BM3	454		6	101	39.7983		52.928	203.883	0.175881
593	High Origin	CJT	CJT2	Mid Garden	BM3	2059		10	92	41.7163		67.319	212.967	0.171607
594	Low Origin	AS	AS5	Mid Garden	BM3	582		8	86	20.7782		45.49	215.49	0.164536
595	Mid Origin	BR	BR1	Mid Garden	BM3	1457		9	93	56.3943		53.146	222.368	0.168547
596	High Origin	CPR	CPR4	Mid Garden	BM3	2072		9	83	29.6223		62.968	221.173	0.160394
597	Low Origin	ASJ	ASJ3	Mid Garden	BM3	506		9	65	18.5406		47.231	234.747	0.161218
598	Low Origin	AJ	AJ3	Mid Garden	BM3	454		9	89	27.8642		46.485	232.425	0.176056
599	Mid Origin	BDS	BDS1	Mid Garden	BM3	1344		9	72	26.0527		35.554	223.892	0.16405
600	Mid Origin	BP	BP1	Mid Garden	BM3	1492		13	85	42.995		64.201	212.305	0.167814
601	Low Origin	ABL	ABL2	Mid Garden	BM4	416		11	67	19.893		79.826	225.625	0.16009
602	High Origin	CPR	CPR3	Mid Garden	BM4	2072		13	92	42.0407		63.012	205.922	0.165944
603	Mid Origin	BJ	BJ5	Mid Garden	BM4	1236		7	97	45.0234		63.808	217.552	0.183887
604	High Origin	CPR	CPR2	Mid Garden	BM4	2072		8	70	19.0945		55.82	225.081	0.145968
605	High Origin	CM	CM3	Mid Garden	BM4	1846		11	87	35.7698		64.019	190.817	0.180863
606	High Origin	CBL	CBL1	Mid Garden	BM4	2203		11	65	19.7051		58.704	291.769	0.129223
607	High Origin	CB	CB5	Mid Garden	BM4	2002		10	91	40.2087
608	High Origin	CPR	CPR4	Mid Garden	BM4	2072		8	70	18.0845		53.24	193.53	0.176008
609	Low Origin	AJ	AJ1	Mid Garden	BM4	454		12	78	36.1221		70.04	199.544	0.164789
610	Low Origin	ABL	ABL5	Mid Garden	BM4	416		8	66	18.5778		61.317
611	Low Origin	ABL	ABL1	Mid Garden	BM4	416		15	80	31.4718		63.95	219.007	0.165158
612	Low Origin	ASJ	ASJ5	Mid Garden	BM4	506		14	63	20.1513		40.91	198.689	0.164195
613	High Origin	CM	CM4	Mid Garden	BM4	1846		9	95	12.7061		50.832	269.237
614	Low Origin	AS	AS2	Mid Garden	BM4	582		11	87	36.7093		58.993	218.331	0.171447
615	Mid Origin	BR	BR2	Mid Garden	BM4	1457		9	54	8.85438		42.117	231.667	0.160459
616	Mid Origin	BR	BR1	Mid Garden	BM4	1457		9	69	27.5965		67.13	221.991	0.16772
617	High Origin	CPR	CPR5	Mid Garden	BM4	2072	96	8	94	37.2025	82	53.363	193.204	0.122321
618	High Origin	CBL	CBL3	Mid Garden	BM4	2203	100	11	86	35.0417	35	78.927	216.892	0.154522
619	Mid Origin	BJ	BJ4	Mid Garden	BM4	1236		9	81	22.8288		56.639	211.814	0.172962
620	High Origin	CB	CB3	Mid Garden	BM4	2002		7	79	18.2724		67.222	231.96	0.152687
621	Mid Origin	BB	BB2	Mid Garden	BM4	1091		7	88	30.9551		53.311	222.222	0.166251
622	High Origin	CB	CB1	Mid Garden	BM4	2002		9	88	34.5015		68.67
623	High Origin	CM	CM5	Mid Garden	BM4	1846	100	8	93	35.8637	7	49.675	211.653	0.179847
624	Low Origin	AJS	AJS2	Mid Garden	BM4	460	98	10	89	28.7004	30	63.075	188.791	0.186648
625	High Origin	CB	CB4	Mid Garden	BM4	2002	107	7	86	29.2406	22	88.142	202.905	0.171226
626	High Origin	CM	CM2	Mid Garden	BM4	1846		6	74	15.6185		74.724	211.563	0.171207
627	Low Origin	AJS	AJS3	Mid Garden	BM4	460		9	71	22.1477		61.241	211.176	0.171294
628	Low Origin	AJS	AJS5	Mid Garden	BM4	460		4	41	4.76774		37.699	222.413	0.170867
629	Low Origin	AS	AS5	Mid Garden	BM4	582		6	72	15.2192
630	High Origin	CJT	CJT2	Mid Garden	BM4	2059		12	59	18.4603		48.693	237.759	0.163317
631	Mid Origin	BB	BB1	Mid Garden	BM4	1091	99	8	78	27.8784	47	56.753	221.087	0.160739
632	Low Origin	AJ	AJ3	Mid Garden	BM4	454	104	16	90	48.2176	5	66.697	188.463	0.193177
633	Mid Origin	BB	BB4	Mid Garden	BM4	1091		8	80	16.1587		41.425	209.959	0.174293
634	Mid Origin	BJ	BJ1	Mid Garden	BM4	1236		10	74	18.3429		59.768	235.585	0.149852
635	Low Origin	ASJ	ASJ3	Mid Garden	BM4	506		11	89	39.1518		57.928	220.008	0.169216
636	Mid Origin	BDS	BDS1	Mid Garden	BM4	1344		7	75	17.8497		70.07	235.055	0.157558
637	Low Origin	AJ	AJ2	Mid Garden	BM4	454		10	90	40.6315		66.459	190.318	0.168127
638	High Origin	CBL	CBL2	Mid Garden	BM4	2203		15	67	18.6717		60.027	213.619	0.172393
639	High Origin	CBL	CBL4	Mid Garden	BM4	2203		8	88	29.1936		86.209	191.193	0.179356
640	Mid Origin	BJ	BJ2	Mid Garden	BM4	1236		9	80	22.0303
641	Low Origin	AS	AS4	Mid Garden	BM4	582		5	65	10.6628		57.483	224.28	0.273533
642	High Origin	CJT	CJT3	Mid Garden	BM4	2059		11	74	23.4864		67.244	226.335	0.162261
643	Low Origin	AS	AS3	Mid Garden	BM4	582		5	95	38.9874		61.54	218.926	0.153691
644	Low Origin	ABL	ABL4	Mid Garden	BM4	416	105	14	92	77.9984	5	75.867	209.058	0.164805
645	Low Origin	ASJ	ASJ4	Mid Garden	BM4	506		12	84	32.7635
646	Mid Origin	BP	BP4	Mid Garden	BM4	1492		12	86	38.001
647	Mid Origin	BDS	BDS5	Mid Garden	BM4	1344		11	63	14.2093		57.098
648	Low Origin	AJ	AJ4	Mid Garden	BM4	454		11	60	19.6581		51.716
649	Mid Origin	BDS	BDS3	Mid Garden	BM4	1344	107	9	89	30.8377	2	68.588	191.64	0.163874
650	Low Origin	AJS	AJS1	Mid Garden	BM4	460		3	60	8.47859		45.016	250.786	0.156223
651	Mid Origin	BDS	BDS2	Mid Garden	BM4	1344		6	92	22.9697
652	Low Origin	AJS	AJS4	Mid Garden	BM4	460		9	74	20.5271		48.119	211.698	0.17039
653	Mid Origin	BB	BB3	Mid Garden	BM4	1091		8	77	18.977
654	Mid Origin	BJ	BJ3	Mid Garden	BM4	1236		12	83	37.085		69.314	230.816	0.15
655	Mid Origin	BDS	BDS4	Mid Garden	BM4	1344		8	84	21.6545		70.98	229.264	0.149205
656	High Origin	CJT	CJT5	Mid Garden	BM4	2059		8	81	19.7521		83.033	203.413	0.174668
657	High Origin	CJT	CJT1	Mid Garden	BM4	2059		11	94	38.2124		77.598
658	High Origin	CJT	CJT4	Mid Garden	BM4	2059		10	78	28.489		62.406	206.506	0.173778
659	High Origin	CBL	CBL5	Mid Garden	BM4	2203		13	69	21.4431		69.4	229.877	0.16179
660	Low Origin	AS	AS1	Mid Garden	BM4	582		9	78	28.6534		67.675	210.301	0.170716
661	Mid Origin	BB	BB5	Mid Garden	BM4	1091		8	75	27.0329		40.805	222.008	0.161796
662	Mid Origin	BP	BP3	Mid Garden	BM4	1492		9	80	20.9264		42.929	217.693	0.162572
663	High Origin	CB	CB2	Mid Garden	BM4	2002		7	86	22.4765
664	Mid Origin	BR	BR3	Mid Garden	BM4	1457	97	9	94	41.7823	44	66.89	210.28	0.173351
665	Mid Origin	BP	BP5	Mid Garden	BM4	1492		9	91	40.0913		52.121	192.898	0.169617
666	Mid Origin	BP	BP1	Mid Garden	BM4	1492		4	69	12.025		42.791	211.209	0.17097
667	Low Origin	ABL	ABL3	Mid Garden	BM4	416		8	77	22.4295		90.114	193.794	0.178161
668	Low Origin	ASJ	ASJ1	Mid Garden	BM4	506		2	40	2.60699		30.84	222.993	0.181735
669	High Origin	CM	CM1	Mid Garden	BM4	1846		11	72	18.4603		59.931	209.549	0.174284
670	Mid Origin	BR	BR4	Mid Garden	BM4	1457		9	87	29.3815		64.324	237.358	0.140779
671	Mid Origin	BR	BR5	Mid Garden	BM4	1457		6	83	22.7818		84.694	212	0.153124
672	Low Origin	ASJ	ASJ2	Mid Garden	BM4	506		7	74	23.9327		53.622	205.37	0.172914
673	High Origin	CPR	CPR1	Mid Garden	BM4	2072	98	12	86	41.2891	28	74.125	237.733	0.154051
674	Low Origin	AJ	AJ5	Mid Garden	BM4	454		8	58	11.6258		62.588	215.153	0.161342
675	Mid Origin	BP	BP2	Mid Garden	BM4	1492		4	94	24.2145		67.262	190.49	0.170497
676	Mid Origin	BP	BP5	Mid Garden	BM5	1492		8	113	67.3871		46.232	195.981	0.18358
677	Mid Origin	BJ	BJ2	Mid Garden	BM5	1236		6	56	8.33629
678	Mid Origin	BR	BR5	Mid Garden	BM5	1457	104	6	62	17.1629	18
679	Mid Origin	BDS	BDS1	Mid Garden	BM5	1344		7	97	69.168
680	Low Origin	ASJ	ASJ1	Mid Garden	BM5	506		3	40	2.24538		32.22	229.161	0.16758
681	High Origin	CM	CM5	Mid Garden	BM5	1846	105	8	74	19.8987	4	43.896	208.83	0.17034
682	Mid Origin	BP	BP2	Mid Garden	BM5	1492		10	80	33.8355		42.738	214.656	0.167734
683	Mid Origin	BP	BP1	Mid Garden	BM5	1492		6	65	13.2658		28.427	203.778	0.206361
684	Low Origin	ABL	ABL2	Mid Garden	BM5	416		6	82	26.2219		39.228	307.912	0.112148
685	High Origin	CPR	CPR5	Mid Garden	BM5	2072		9	70	21.5763		28.311	222.746	0.171063
686	Low Origin	ABL	ABL5	Mid Garden	BM5	416	105	13	70	34.7905	19	45.417	234.471	0.161821
687	Low Origin	AJS	AJS1	Mid Garden	BM5	460	106	3	59	8.43952
688	Low Origin	ASJ	ASJ4	Mid Garden	BM5	506
689	High Origin	CPR	CPR2	Mid Garden	BM5	2072		10	65	15.2015		45.17	231.404	0.160263
690	High Origin	CPR	CPR1	Mid Garden	BM5	2072		9	74	25.1379		20.767	205.614	0.17474
691	Low Origin	AJS	AJS4	Mid Garden	BM5	460		3	74	13.8078		50.088	160.693	0.19217
692	Mid Origin	BDS	BDS4	Mid Garden	BM5	1344		6	64	13.7562		45.346	207.914	0.171732
693	High Origin	CM	CM1	Mid Garden	BM5	1846	100	18	100	91.5959	33	70.875	179.068	0.208755
694	High Origin	CB	CB5	Mid Garden	BM5	2002		7	72	26.4284		46.768	221.335	0.170679
695	High Origin	CJT	CJT5	Mid Garden	BM5	2059		7	79	28.2092		45.428	201.723	0.179157
696	Low Origin	ASJ	ASJ5	Mid Garden	BM5	506	109	7	66	18.5308	2
697	Mid Origin	BDS	BDS2	Mid Garden	BM5	1344		10	58	17.4985
698	Low Origin	AS	AS2	Mid Garden	BM5	582		11	90	41.4233
699	Low Origin	AS	AS3	Mid Garden	BM5	582		3	85	17.8856		40.823	215.88	0.180957
700	Low Origin	ABL	ABL3	Mid Garden	BM5	416		8	73	25.8347		34.846	231.381	0.167706
701	High Origin	CM	CM3	Mid Garden	BM5	1846		6	52	6.27157		23.344	235.323	0.153323
702	Low Origin	ASJ	ASJ2	Mid Garden	BM5	506		8	69	19.176		40.841	220.762	0.164153
703	Low Origin	AS	AS1	Mid Garden	BM5	582		10	73	25.7831		44.81	191.414	0.178023
704	Mid Origin	BR	BR2	Mid Garden	BM5	1457		4	66	11.3559		44.592	185.955	0.179357
705	Low Origin	AJS	AJS3	Mid Garden	BM5	460		7	76	18.4792		47.379	215.163	0.169515
706	High Origin	CPR	CPR3	Mid Garden	BM5	2072		5	69	16.0015		39.206	200.133	0.1702
707	Low Origin	ASJ	ASJ3	Mid Garden	BM5	506
708	High Origin	CBL	CBL5	Mid Garden	BM5	2203		7	82	30.0674		39.198	204.689	0.176173
709	Mid Origin	BR	BR1	Mid Garden	BM5	1457		9	101	61.6834		34.161	207.666	0.169413
710	Low Origin	AJS	AJS2	Mid Garden	BM5	460		6	60	11.7431		36.425	221.429	0.168029
711	Mid Origin	BB	BB1	Mid Garden	BM5	1091		7	77	38.1972		46.401	194.309	0.177943
712	Low Origin	AJ	AJ1	Mid Garden	BM5	454		18	86	57.6572		46.134	195.483	0.18323
713	Mid Origin	BP	BP4	Mid Garden	BM5	1492		5	59	7.2265		24.895	231.151	0.168281
714	High Origin	CJT	CJT3	Mid Garden	BM5	2059	105	8	66	19.7438	5	33.444	216.606	0.176659
715	Mid Origin	BDS	BDS3	Mid Garden	BM5	1344		4	65	8.87828		40.187	214.674	0.162218
716	Mid Origin	BB	BB2	Mid Garden	BM5	1091		17	64	24.725
717	High Origin	CB	CB2	Mid Garden	BM5	2002		14	95	40.7781		47.451
718	Mid Origin	BB	BB5	Mid Garden	BM5	1091		8	64	14.9692		32.97	229.277	0.16212
719	High Origin	CJT	CJT4	Mid Garden	BM5	2059		10	68	26.1186		33.096	227.464	0.168208
720	Low Origin	AJ	AJ2	Mid Garden	BM5	454	101	8	80	43.1009	18	40.661	214.683	0.173443
721	Mid Origin	BJ	BJ5	Mid Garden	BM5	1236	109	11	80	49.9661	6	25.149	219.642	0.175613
722	Mid Origin	BP	BP3	Mid Garden	BM5	1492		4	100	14.4788		38.927	211.79	0.168315
723	Low Origin	ABL	ABL4	Mid Garden	BM5	416		6	68	16.4403		48.184	224.529	0.16307
724	High Origin	CBL	CBL3	Mid Garden	BM5	2203		4	57	7.5104
725	Mid Origin	BB	BB3	Mid Garden	BM5	1091		7	68	15.1498
726	High Origin	CB	CB1	Mid Garden	BM5	2002		8	93	72.2392
727	Low Origin	AS	AS4	Mid Garden	BM5	582		6	54	10.4784
728	High Origin	CB	CB4	Mid Garden	BM5	2002		10	66	24.854
729	Low Origin	AJ	AJ4	Mid Garden	BM5	454		10	65	14.995		37.274	216.583	0.162665
730	Mid Origin	BJ	BJ1	Mid Garden	BM5	1236		11	69	22.557		29.745	208.737	0.170455
731	High Origin	CPR	CPR4	Mid Garden	BM5	2072		4	90	37.9133		38.219	212.564	0.173218
732	High Origin	CJT	CJT1	Mid Garden	BM5	2059		8	90	53.9407		43.4	182.2	0.20695
733	High Origin	CBL	CBL4	Mid Garden	BM5	2203		7	65	14.2465		36.273	216.039	0.171677
734	Mid Origin	BR	BR3	Mid Garden	BM5	1457		10	93	43.901		35.106	213.931	0.175696
735	Low Origin	AJ	AJ5	Mid Garden	BM5	454		8	67	17.5243		33.622	205.639	0.170135
736	Mid Origin	BJ	BJ3	Mid Garden	BM5	1236		7	72	20.26
737	High Origin	CM	CM4	Mid Garden	BM5	1846		10	72	16.4919		37.958	228.113	0.160773
738	High Origin	CJT	CJT2	Mid Garden	BM5	2059		11	79	23.5378		35.329	210.417	0.172382
739	Low Origin	ABL	ABL1	Mid Garden	BM5	416		4	87	36.468
740	High Origin	CBL	CBL1	Mid Garden	BM5	2203		5	74	24.6733		51.396	220.678	0.161736
741	Mid Origin	BDS	BDS5	Mid Garden	BM5	1344
742	Low Origin	AJS	AJS5	Mid Garden	BM5	460		18	100	10.7365		51.048	181.86	0.187508
743	High Origin	CBL	CBL2	Mid Garden	BM5	2203	103	7	98	45.6302	15
744	Mid Origin	BJ	BJ4	Mid Garden	BM5	1236		6	59	11.3301		35.45
745	Mid Origin	BR	BR4	Mid Garden	BM5	1457		11	79	33.7839		28.86	205.849	0.175689
746	Low Origin	AS	AS5	Mid Garden	BM5	582		5	61	12.1818
747	Low Origin	AJ	AJ3	Mid Garden	BM5	454		15	99	54.5343		20.379	201.374	0.175087
748	High Origin	CB	CB3	Mid Garden	BM5	2002		10	66	24.5443		28.795	210.49	0.164423
749	Mid Origin	BB	BB4	Mid Garden	BM5	1091		6	72	22.8925		48.335	179.751	0.182182
750	High Origin	CM	CM2	Mid Garden	BM5	1846		14	89	39.9264		54.243	215.592	0.171975
751	Low Origin	AJS	AJS2	Low Garden	BL1	460	75	27	190	169.126	1220	76.673	149.957	0.218038
752	High Origin	CBL	CBL2	Low Garden	BL1	2203	78	23	167	219.504	1158
753	Mid Origin	BP	BP5	Low Garden	BL1	1492	76	16	145	95.4519	1092	49.038	198.374	0.185725
754	High Origin	CJT	CJT2	Low Garden	BL1	2059	76	21	185	387.696	872	74.583	244.534	0.167767
755	Low Origin	ASJ	ASJ5	Low Garden	BL1	506	76	13	148	70.3096		60.564	204.194	0.197865
756	High Origin	CPR	CPR2	Low Garden	BL1	2072	78	9	165	63.767	394	71.064	257.758	0.163136
757	High Origin	CB	CB3	Low Garden	BL1	2002	78	16	159	127.113	398	94.905	179.778	0.196831
758	Mid Origin	BDS	BDS1	Low Garden	BL1	1344	76	17	165	79.8197	912	56.704	182.68	0.214513
759	High Origin	CPR	CPR3	Low Garden	BL1	2072	79	9	172	74.6558	262	75.383	199.32	0.182002
760	High Origin	CB	CB5	Low Garden	BL1	2002	76	11	179	92.9049		67.254	216.251	0.174719
761	Low Origin	ABL	ABL1	Low Garden	BL1	416	79	8	156	42.5736	170	85.796	209.668	0.176455
762	High Origin	CJT	CJT1	Low Garden	BL1	2059	79	9	163	58.0656	282	55.217	152.365	0.216487
763	Mid Origin	BR	BR5	Low Garden	BL1	1457	76	24	154	167.023	1609	58.308	157.973	0.214968
764	Mid Origin	BB	BB1	Low Garden	BL1	1091	76	14	168	93.0218	502	78.98	188.362	0.190418
765	Mid Origin	BDS	BDS5	Low Garden	BL1	1344	76	19	168	150.012	1150	57.97	157.1	0.219251
766	High Origin	CM	CM1	Low Garden	BL1	1846	80	6	162	43.2746	222	66.544	247.744	0.163084
767	Mid Origin	BR	BR2	Low Garden	BL1	1457	73	15	178	136.553	890	64.731	154.011	0.228922
768	Mid Origin	BR	BR1	Low Garden	BL1	1457	77	18	154	79.329	615	54.339	180.889	0.190368
769	High Origin	CJT	CJT4	Low Garden	BL1	2059	80	11	165	66.3139	201	62.906	188.624	0.201267
770	Mid Origin	BB	BB3	Low Garden	BL1	1091	79	22	157	171.743	529	76.699	167.392	0.193824
771	Mid Origin	BR	BR4	Low Garden	BL1	1457	74	21	170	145.9	1305	63.651	171.798	0.206407
772	Mid Origin	BB	BB4	Low Garden	BL1	1091	75	26	165	142.746	980	61.728	185.928	0.206983
773	High Origin	CJT	CJT5	Low Garden	BL1	2059	77	16	173	115.173	672	49.596	179.631	0.212385
774	Mid Origin	BP	BP2	Low Garden	BL1	1492	76	21	162	212.214	985	71.306
775	Mid Origin	BJ	BJ1	Low Garden	BL1	1236	75	11	152	62.0145	509	54.844	196.362	0.183028
776	Low Origin	AJ	AJ1	Low Garden	BL1	454	80	20	167	159.593		56.211	188.754	0.200945
777	Low Origin	ABL	ABL4	Low Garden	BL1	416	76	18	160	130.198	230
778	Low Origin	ABL	ABL2	Low Garden	BL1	416	78	11	176	77.8803	600	66.535	216.233	0.188889
779	Low Origin	ABL	ABL3	Low Garden	BL1	416	77	15	156	96.4566	964
780	Low Origin	AJ	AJ4	Low Garden	BL1	454	77	29	162	143.213	1552	46.066	157.383	0.214589
781	Low Origin	ABL	ABL5	Low Garden	BL1	416	72	16	154	131.389	1050	99.421	212.802	0.183865
782	High Origin	CBL	CBL4	Low Garden	BL1	2203	77	17	182	161.649	841
783	Low Origin	AJ	AJ3	Low Garden	BL1	454	79	14	160	174.921	1117	69.443	170.454	0.208816
784	Mid Origin	BJ	BJ5	Low Garden	BL1	1236	78	17	176	148.26	1003	74.538	188.085	0.193317
785	High Origin	CB	CB1	Low Garden	BL1	2002	76	25	168	231.982	1693	69.564	155.035	0.2564
786	Mid Origin	BR	BR3	Low Garden	BL1	1457	76	15	169	127.183	565	69.266	191.926	0.184698
787	High Origin	CBL	CBL5	Low Garden	BL1	2203	78	18	169	128.352	982
788	Mid Origin	BB	BB5	Low Garden	BL1	1091	78	9	159	80.5207	544	65.191	164.999	0.21072
789	Mid Origin	BJ	BJ4	Low Garden	BL1	1236	76	18	184	153.798	1357	65.955	215.61	0.178994
790	Low Origin	AS	AS3	Low Garden	BL1	582	77	10	128	109.822	353	52.707	168.393	0.221201
791	High Origin	CJT	CJT3	Low Garden	BL1	2059	75	26	200	330.658	1434	79.513	206.152	0.178813
792	Low Origin	ASJ	ASJ2	Low Garden	BL1	506	78	12	164	96.5735	746	53.916	213.613	0.177746
793	Low Origin	AJS	AJS4	Low Garden	BL1	460	78	12	175	124.917	658	65.691	224.125	0.179376
794	Low Origin	AJ	AJ5	Low Garden	BL1	454	73	10	168	92.6245	380	65.691	250.921	0.152298
795	Low Origin	ASJ	ASJ3	Low Garden	BL1	506	77	14	170	169.757	1042	64.313	183.699	0.202839
796	Mid Origin	BB	BB2	Low Garden	BL1	1091	79	11	158	90.4047	559	65.411	172.953	0.203333
797	High Origin	CM	CM5	Low Garden	BL1	1846	76	19	170	109.565		53.487	181.189	0.20233
798	Low Origin	AJ	AJ2	Low Garden	BL1	454	79	10	160	498.64	329	52.963	178.748	0.196485
799	Low Origin	ASJ	ASJ4	Low Garden	BL1	506	76	17	162	193.24	1288	84.116
800	High Origin	CBL	CBL3	Low Garden	BL1	2203	77	19	170	152.326	662	53.645	167.17	0.208783
801	Mid Origin	BJ	BJ3	Low Garden	BL1	1236	75	22	177	148.096	832	68.083	157.381	0.217496
802	High Origin	CM	CM3	Low Garden	BL1	1846	73	18	164	109.682	593	54.182	173.05	0.211697
803	Mid Origin	BP	BP4	Low Garden	BL1	1492	79	23	185	277.243	1320	61.028	160.685	0.210766
804	Low Origin	AS	AS2	Low Garden	BL1	582	76	26	176	30.2362	1384	65.975	189.366	0.201387
805	High Origin	CM	CM4	Low Garden	BL1	1846	76	25	170	194.011	1272	68.455	159.904	0.221469
806	Low Origin	AS	AS5	Low Garden	BL1	582	78	17	178	207.751		84.181	190.498	0.206014
807	High Origin	CBL	CBL1	Low Garden	BL1	2203	76	4	153	39.4893		75.595	180.72	0.191969
808	Low Origin	AS	AS4	Low Garden	BL1	582	76	11	168	140.759	582	86.267	202.743	0.193233
809	Low Origin	AJS	AJS1	Low Garden	BL1	460	77	26	150	188.801	752	90.948	167.863	0.193017
810	High Origin	CB	CB4	Low Garden	BL1	2002	75	24	167	127.744	1277	68.339	199.822	0.194983
811	Low Origin	AS	AS1	Low Garden	BL1	582	79	10	158	65.1456	123	71.397	163.755	0.205855
812	Mid Origin	BP	BP1	Low Garden	BL1	1492	76	8	172	78.8851	584	75.06	163.245	0.2115
813	Mid Origin	BDS	BDS4	Low Garden	BL1	1344	78	13	165	158.985	709	71.475	215.546	0.180315
814	Mid Origin	BDS	BDS2	Low Garden	BL1	1344	77	12	168	130.548	444	90.947	166.235	0.321824
815	Low Origin	AJS	AJS3	Low Garden	BL1	460	76	19	160	123.772	1285
816	Mid Origin	BJ	BJ2	Low Garden	BL1	1236	78	12	176	119.356	630	70.367	154.517	0.21696
817	Low Origin	AJS	AJS5	Low Garden	BL1	460	77	11	167	101.831	734	72.733	172.149	0.199575
818	Mid Origin	BDS	BDS3	Low Garden	BL1	1344	76	16	160	118.024	975	54.922	135.443	0.246505
819	High Origin	CPR	CPR4	Low Garden	BL1	2072	76	15	165	154.405	396	78.019	166.993	0.211786
820	High Origin	CB	CB2	Low Garden	BL1	2002	76	15	152	63.9306	420
821	High Origin	CM	CM2	Low Garden	BL1	1846	77	17	145	100.733	830	49.051	151.066	0.219986
822	Mid Origin	BP	BP3	Low Garden	BL1	1492	80	9	168	111.061	270	46.076
823	Low Origin	ASJ	ASJ1	Low Garden	BL1	506	78	9	177	129.567	611	87.836	193.599	0.187016
824	High Origin	CPR	CPR1	Low Garden	BL1	2072	76	20	162	133.656	1415	59.511	178.551	0.19982
825	High Origin	CPR	CPR5	Low Garden	BL1	2072	79	15	153	112.907	648	59.121	171.514	0.210568
826	Mid Origin	BDS	BDS2	Low Garden	BL2	1344	73	14	123	41.9782	481	58.991	191.716	0.191475
827	High Origin	CJT	CJT5	Low Garden	BL2	2059	74	16	167	118.677	752
828	High Origin	CJT	CJT4	Low Garden	BL2	2059	75	16	141	78.7255	1267	55.658	198.921	0.183355
829	Low Origin	AJ	AJ5	Low Garden	BL2	454	76	8	145	38.8179	301	71.343	201.363	0.176006
830	Mid Origin	BR	BR4	Low Garden	BL2	1457	72	21	159	124.78	1102	66.242	183.445	0.1954
831	Mid Origin	BR	BR1	Low Garden	BL2	1457	72	8	156	72.6882	536	56.019	269.063	0.159174
832	Mid Origin	BR	BR2	Low Garden	BL2	1457	71	18	167	94.5273	845	58.948	210.905	0.179743
833	Low Origin	AJS	AJS5	Low Garden	BL2	460	75	15	145	151.392	934	77.305	181.425	0.20118
834	Mid Origin	BP	BP5	Low Garden	BL2	1492	71	11	162	100.892	819	52.748	279.09	0.182785
835	Mid Origin	BB	BB5	Low Garden	BL2	1091	72	18	150	148.951	1103
836	Mid Origin	BB	BB4	Low Garden	BL2	1091	74	13	156	85.5475	672	64.183	210.92	0.174584
837	Mid Origin	BB	BB1	Low Garden	BL2	1091	70	21	153	178.397	2450	61.925	207.802	0.17717
838	Mid Origin	BB	BB3	Low Garden	BL2	1091	75	11	40	42.327	406	68.27	188.072	0.187694
839	Mid Origin	BB	BB2	Low Garden	BL2	1091	70	8	137	53.5735	518	65.52	192.423	0.189167
840	Mid Origin	BDS	BDS4	Low Garden	BL2	1344	72	7	132	123.188	763	62.223	193.902	0.182019
841	Mid Origin	BDS	BDS5	Low Garden	BL2	1344	76	11	145	57.2133	700	83.65	189.726	0.190536
842	Mid Origin	BDS	BDS1	Low Garden	BL2	1344	69	18	165	138.075	1557	65.676	171.747	0.20515
843	Mid Origin	BJ	BJ4	Low Garden	BL2	1236	76	8	142	47.972	378	50.365	179.618	0.210353
844	High Origin	CB	CB3	Low Garden	BL2	2002	73	13	152	97.7095	887	65.196	201.036	0.193959
845	High Origin	CB	CB2	Low Garden	BL2	2002	76	10	138	31.6907	265	59.455	301.343	0.160407
846	High Origin	CB	CB5	Low Garden	BL2	2002	73	13	145	73.9087	494	66.069	248.473	0.165053
847	High Origin	CB	CB4	Low Garden	BL2	2002	75	21	155	103.812	980	63.856	252.595	0.155187
848	High Origin	CM	CM3	Low Garden	BL2	1846	76	14	125	61.4853	564	63.515	250.75	0.161235
849	Mid Origin	BDS	BDS3	Low Garden	BL2	1344	73	12	140	44.3757	705	64.642	235.49	0.169236
850	High Origin	CJT	CJT1	Low Garden	BL2	2059	74	16	142	132.386	971	76.748	225.663	0.172815
851	High Origin	CJT	CJT2	Low Garden	BL2	2059	72	14	165	116.693	1120
852	High Origin	CM	CM1	Low Garden	BL2	1846	78	15	129	46.7297	445	77.595	209.603	0.183449
853	Mid Origin	BJ	BJ3	Low Garden	BL2	1236	72	16	152	92.958	723	66.711	191.313	0.181049
854	Mid Origin	BJ	BJ5	Low Garden	BL2	1236	76	24	140	82.2128	959	71.07	238.011	0.170726
855	High Origin	CM	CM5	Low Garden	BL2	1846	76	14	156	84.6103	331	62.551	172.127	0.212515
856	High Origin	CM	CM2	Low Garden	BL2	1846	71	22	146	155.751	1288	88.141	185.287	0.183881
857	High Origin	CJT	CJT3	Low Garden	BL2	2059	76	10	115	107.474	531
858	High Origin	CBL	CBL5	Low Garden	BL2	2203	76	19	132	83.15	772	87.534	200.536	0.173904
859	Low Origin	AJ	AJ2	Low Garden	BL2	454	77	9	152	46.5117	241	77.261	176.194	0.193598
860	Mid Origin	BR	BR3	Low Garden	BL2	1457	74	11	142	39.3628	145	67.678	196.91	0.181276
861	Low Origin	ABL	ABL2	Low Garden	BL2	416	72	18	148	83.2372	653
862	Mid Origin	BR	BR5	Low Garden	BL2	1457	76	18	155	64.0789	336
863	Low Origin	AJS	AJS2	Low Garden	BL2	460	70	14	177	129.182	1240	73.59	256.233	0.172079
864	Low Origin	ASJ	ASJ3	Low Garden	BL2	506	69	10	145	76.437		81.049	177.505	0.188211
865	Low Origin	ABL	ABL1	Low Garden	BL2	416	76	10	165	65.0161	558	70.076	280.753	0.166511
866	Low Origin	AJS	AJS3	Low Garden	BL2	460	76	7	137	35.8101	203	62.666	194.434	0.184171
867	High Origin	CPR	CPR3	Low Garden	BL2	2072	72	16	142	62.2917	447	83.727	183.692	0.185662
868	Mid Origin	BP	BP1	Low Garden	BL2	1492	70	17	155	164.949	705	79.088	192.757	0.188211
869	High Origin	CPR	CPR2	Low Garden	BL2	2072	73	10	142	60.7224	285	73.812	192.069	0.182652
870	Mid Origin	BJ	BJ2	Low Garden	BL2	1236	77	9	132	23.1033		64.109	207.338	0.177803
871	High Origin	CPR	CPR1	Low Garden	BL2	2072	76	14	192	76.7857	490	66.833	200.7	0.182967
872	High Origin	CM	CM4	Low Garden	BL2	1846	72	13	146	71.5984	803	61.745	198.985	0.183284
873	Mid Origin	BP	BP4	Low Garden	BL2	1492	76	14	156	81.0795	1009	75.161	172.427	0.20023
874	Low Origin	ASJ	ASJ4	Low Garden	BL2	506	76	12	122	33.8485	238
875	Low Origin	AJ	AJ4	Low Garden	BL2	454	74	20	170	133.955	1016	76.324	208.479	0.166712
876	Low Origin	AS	AS3	Low Garden	BL2	582	75	14	143	110.547	1154	66.638	218.342	0.188047
877	High Origin	CPR	CPR4	Low Garden	BL2	2072	76	10	163	112.116	915	71.471
878	Low Origin	AS	AS5	Low Garden	BL2	582	74	15	142	55.6223	829	56.255	230.553	0.176046
879	High Origin	CBL	CBL1	Low Garden	BL2	2203	73	8	138	51.2631	400	73.491	218.853	0.175078
880	Low Origin	ASJ	ASJ2	Low Garden	BL2	506	71	13	133	61.3545	726	60.058	237.383	0.163966
881	Low Origin	ASJ	ASJ5	Low Garden	BL2	506	72	13	133	68.4162	1144
882	Low Origin	AS	AS4	Low Garden	BL2	582	73	8	126	59.589	896	73.632	197.564	0.187005
883	Low Origin	ASJ	ASJ1	Low Garden	BL2	506	72	15	132	62.7494	376	83.937	223.713	0.161099
884	Low Origin	ABL	ABL4	Low Garden	BL2	416	72	17	134	55.862	694	55.991	228.069	0.179328
885	Mid Origin	BJ	BJ1	Low Garden	BL2	1236	70	15	142	73.4946	563	59.738	191.898	0.189586
886	Low Origin	AS	AS2	Low Garden	BL2	582	74	14	147	85.5475	311	65.087	190.927	0.199124
887	Low Origin	AJ	AJ3	Low Garden	BL2	454	73	19	171	97.7749	911
888	Low Origin	AJS	AJS1	Low Garden	BL2	460	76	18	144	166.518	1095	51.956	216.664	0.188078
889	High Origin	CB	CB1	Low Garden	BL2	2002
890	Low Origin	ABL	ABL3	Low Garden	BL2	416	74	9	142	47.0566	196	90.616	211.374	0.169984
891	High Origin	CBL	CBL2	Low Garden	BL2	2203	74	21	140	105.97	630	52.792	171.961	0.196543
892	High Origin	CBL	CBL4	Low Garden	BL2	2203	78	12	157	111.506	431	75.895	197.335	0.181159
893	Low Origin	AS	AS1	Low Garden	BL2	582	76	16	145	58.0634	378	66.445	213.718	0.171106
894	Low Origin	AJ	AJ1	Low Garden	BL2	454	75	12	147	86.5066	710
895	Mid Origin	BP	BP3	Low Garden	BL2	1492	76	14	180	122.578	821	76.164	211.625	0.192769
896	High Origin	CPR	CPR5	Low Garden	BL2	2072	75	15	140	83.7167	738	83.774	189.792	0.183154
897	High Origin	CBL	CBL3	Low Garden	BL2	2203	76	11	138	72.601	911	82.888	202.71	0.184272
898	Low Origin	ABL	ABL5	Low Garden	BL2	416	72	15	136	49.1708	807	72.669	188.359	0.189396
899	Low Origin	AJS	AJS4	Low Garden	BL2	460	78	4	80	21.6866	111	30.165	262.304	0.156676
900	Mid Origin	BP	BP2	Low Garden	BL2	1492	73	19	144	165.668	1066	86.379	184.138	0.192097
901	Mid Origin	BR	BR5	Low Garden	BL3	1457	72	6	134	53.5595	486	71.314	186.296	0.206028
902	High Origin	CB	CB4	Low Garden	BL3	2002	72	18	152	85.8428	593	75.306	190.938	0.201327
903	High Origin	CB	CB1	Low Garden	BL3	2002	71	12	154	84.4511	279
904	High Origin	CB	CB5	Low Garden	BL3	2002	72	6	135	15.5407	36
905	High Origin	CB	CB2	Low Garden	BL3	2002	74	15	152	43.8808	348
906	High Origin	CB	CB3	Low Garden	BL3	2002	71	14	145	63.6388	757	69.295	175.608	0.202879
907	High Origin	CM	CM3	Low Garden	BL3	1846	69	7	144	46.8329	171	80.425	170.212	0.196875
908	Low Origin	AJ	AJ4	Low Garden	BL3	454	72	20	130	136.935	1214	66.898	169.02	0.188836
909	Low Origin	AS	AS1	Low Garden	BL3	582	75	13	146	47.3812	580	58.244	180.043	0.200807
910	Low Origin	ABL	ABL4	Low Garden	BL3	416	70	24	165	135.628	1125	75.867	199.388	0.19006
911	Low Origin	AJS	AJS4	Low Garden	BL3	460	73	23	150	154.057	1344	75.937	180.287	0.197932
912	Low Origin	AS	AS2	Low Garden	BL3	582	70	15	142	44.9352	348	59.699	197.744	0.191683
913	Low Origin	AJS	AJS3	Low Garden	BL3	460	72	14	139	48.6675	335	64.827	181.081	0.200448
914	High Origin	CBL	CBL5	Low Garden	BL3	2203	76	14	152	79.4536	805	74.151	194.418	0.195489
915	Low Origin	ASJ	ASJ1	Low Garden	BL3	506	73	9	148	37.4495	516	75.134	224.75	0.181488
916	Low Origin	ASJ	ASJ4	Low Garden	BL3	506	70	20	160	118.189	838	70.127	177.987	0.202467
917	Low Origin	AS	AS5	Low Garden	BL3	582	70	24	153	141.764	1131	73.272	170.957	0.204876
918	Low Origin	AJ	AJ1	Low Garden	BL3	454	75	10	139	55.5627	211	69.908	172.485	0.203056
919	Low Origin	AS	AS4	Low Garden	BL3	582	72	28	162	146.593	855	56.3	217.207	0.183439
920	High Origin	CBL	CBL1	Low Garden	BL3	2203	75	9	151	29.6475	131	74.595	215.033	0.185112
921	Mid Origin	BR	BR1	Low Garden	BL3	1457	77	5	126	12.6519	78	70.143	256.84	0.160647
922	Mid Origin	BR	BR2	Low Garden	BL3	1457	73	16	151	101.384	650	62.441	159.248	0.22457
923	Low Origin	AJS	AJS5	Low Garden	BL3	460	70	14	145	107.667	862	74.446	187.853	0.198348
924	Low Origin	AJ	AJ2	Low Garden	BL3	454	73	22	141	104.146	730	91.17	155.501	0.228399
925	Low Origin	ABL	ABL3	Low Garden	BL3	416	70	21	142	66.5909	883	69.711	194.615	0.192167
926	Low Origin	ASJ	ASJ5	Low Garden	BL3	506	73	14	154	76.0376	520	80.581	173.144	0.208233
927	Low Origin	AJ	AJ3	Low Garden	BL3	454	71	5	143	46.1582	329	87.482	189.069	0.200303
928	Low Origin	ABL	ABL2	Low Garden	BL3	416	72	20	148	87.7406	800	74.486	166.785	0.216901
929	Low Origin	ABL	ABL1	Low Garden	BL3	416	71	20	138	55.5416	630	80.691	173.604	0.213016
930	High Origin	CJT	CJT2	Low Garden	BL3	2059	75	13	167	77.3661	484	82.251	174.003	0.196549
931	High Origin	CPR	CPR1	Low Garden	BL3	2072	71	24	150	112.538	815	57.309	179.934	0.198938
932	Mid Origin	BB	BB1	Low Garden	BL3	1091	73	10	149	63.2382	720	72.85	246.032	0.174484
933	Mid Origin	BB	BB4	Low Garden	BL3	1091	71	15	158	120.15	540
934	Mid Origin	BP	BP3	Low Garden	BL3	1492	72	7	142	50.9448	420	61.23	184.04	0.20386
935	Mid Origin	BB	BB3	Low Garden	BL3	1091	75	12	148	55.2886	331	78.351	173.612	0.210396
936	Mid Origin	BB	BB5	Low Garden	BL3	1091	72	15	162	127.257	1139	73.182	201.714	0.18653
937	Mid Origin	BJ	BJ3	Low Garden	BL3	1236	71	17	148	48.0559	510	74.795	166.879	0.211315
938	Mid Origin	BB	BB2	Low Garden	BL3	1091	74	22	150	140.267	758	71.444	137.79	0.219517
939	Low Origin	ASJ	ASJ3	Low Garden	BL3	506	72	16	160	115.849	652	74.368	190.932	0.206085
940	Mid Origin	BR	BR4	Low Garden	BL3	1457	73	18	154	63.8918	426	73.076
941	Low Origin	AJ	AJ5	Low Garden	BL3	454	71	12	148	62.3315	651	89.87	165.873	0.207905
942	Mid Origin	BDS	BDS2	Low Garden	BL3	1344	72	7	148	61.5723	614	83.777	167.991	0.360332
943	Mid Origin	BJ	BJ4	Low Garden	BL3	1236	69	20	45	129.007	1013
944	Mid Origin	BDS	BDS3	Low Garden	BL3	1344	73	22	152	87.6141	813	64.394	176.036	0.202323
945	Mid Origin	BJ	BJ1	Low Garden	BL3	1236	72	15	144	85.7163	494	70.413	172.37	0.206731
946	Mid Origin	BP	BP1	Low Garden	BL3	1492	69	9	151	44.3658	566	67.769	213.782	0.18135
947	Mid Origin	BP	BP2	Low Garden	BL3	1492	70	9	154	44.5556	575	87.897	172.516	0.198946
948	Mid Origin	BJ	BJ2	Low Garden	BL3	1236	75	17	145	91.4307	438	68.689	172.89	0.211668
949	Mid Origin	BDS	BDS5	Low Garden	BL3	1344	73	19	140	43.6911	627	67.11	211.703	0.173508
950	Mid Origin	BDS	BDS4	Low Garden	BL3	1344	71	12	145	53.5595	514	68.576	210.034	0.178026
951	High Origin	CJT	CJT3	Low Garden	BL3	2059	70	21	167	145.032	949	85.961	171.305	0.212357
952	Mid Origin	BP	BP5	Low Garden	BL3	1492	72	6	128	27.6654	442	58.782	273.024	0.162002
953	High Origin	CJT	CJT1	Low Garden	BL3	2059	69	20	141	57.7557	772	65.736	195.236	0.189157
954	High Origin	CJT	CJT4	Low Garden	BL3	2059	73	16	155	79.7067	759	61.584	186.336	0.194526
955	High Origin	CPR	CPR4	Low Garden	BL3	2072	70	20	148	143.915	1264	70.033	194.644	0.189368
956	High Origin	CM	CM4	Low Garden	BL3	1846	73	17	148	60.8765	622	65.531	173.362	0.209186
957	High Origin	CPR	CPR3	Low Garden	BL3	2072	71	16	147	75.7846	752	59.117	183.252	0.210437
958	Low Origin	AJS	AJS1	Low Garden	BL3	460	71	13	139	40.2118	376	69.788	210.522	0.19791
959	High Origin	CPR	CPR5	Low Garden	BL3	2072	71	23	131	87.7195	911	67.473	199.565	0.183153
960	Mid Origin	BDS	BDS1	Low Garden	BL3	1344	72	11	148	88.9003	565	77.789	183.249	0.204578
961	Mid Origin	BP	BP4	Low Garden	BL3	1492	73	17	140	87.6562	443	65.058	191.798	0.187922
962	High Origin	CJT	CJT5	Low Garden	BL3	2059	72	28	162	103.619	1376	64.116	169.664	0.208554
963	High Origin	CPR	CPR2	Low Garden	BL3	2072	72	17	133	70.4708	450
964	High Origin	CM	CM2	Low Garden	BL3	1846	70	21	153	98.7055	948	73.664	173.164	0.198507
965	Low Origin	AJS	AJS2	Low Garden	BL3	460	71	30	168	26.7165	855	91.332	180.569	0.199055
966	High Origin	CM	CM5	Low Garden	BL3	1846	72	20	140	82.9751	769	76.142	164.667	0.20754
967	High Origin	CM	CM1	Low Garden	BL3	1846	73	17	140	92.2953	682	67.237	184.464	0.200605
968	Low Origin	ABL	ABL5	Low Garden	BL3	416	73	12	127	84.1348	504	72.911	202.699	0.182682
969	High Origin	CBL	CBL4	Low Garden	BL3	2203	72	19	150	163.188	753	77.686	197.173	0.191077
970	High Origin	CBL	CBL2	Low Garden	BL3	2203	75	15	143	74.3929	381	71.592	203.85	0.189633
971	High Origin	CBL	CBL3	Low Garden	BL3	2203	70	16	161	100.118	623	84.911	189.196	0.196842
972	Mid Origin	BR	BR3	Low Garden	BL3	1457	69	22	162	126.392	1016	76.435	155.863	0.218831
973	Low Origin	ASJ	ASJ2	Low Garden	BL3	506	76	9	142	47.2547	382	71.673	190.468	0.2008
974	Mid Origin	BJ	BJ5	Low Garden	BL3	1236	73	20	147	100.16	641	59.908	221.717	0.166482
975	Low Origin	AS	AS3	Low Garden	BL3	582	69	12	139	80.2549	560	70.068	204.518	0.182818
976	High Origin	CBL	CBL5	Low Garden	BL4	2203	73	10	144	57.4477	807	69.856	250.829	0.162391
977	High Origin	CM	CM1	Low Garden	BL4	1846	75	8	148	34.777	628	74.043	239.699	0.16396
978	Mid Origin	BDS	BDS3	Low Garden	BL4	1344	75	16	147	93.3582	795	69.942	190.422	0.172603
979	Low Origin	ASJ	ASJ5	Low Garden	BL4	506	73	13	162	71.2316	869	51.861	214.923	0.177036
980	Mid Origin	BP	BP2	Low Garden	BL4	1492	73	19	161	100.862	1256	81.976	189.803	0.213918
981	Low Origin	ABL	ABL1	Low Garden	BL4	416	75	21	150	112.198	1073	68.026	193.476	0.178387
982	Mid Origin	BB	BB4	Low Garden	BL4	1091	72	15	151	90.1616	1261	69.227	178.558	0.189584
983	Mid Origin	BDS	BDS4	Low Garden	BL4	1344	75	7	138	39.7645	548	67.808	274.749	0.15058
984	High Origin	CB	CB1	Low Garden	BL4	2002	72	13	152	89.3908	725	82.477	186.769	0.170832
985	Mid Origin	BR	BR5	Low Garden	BL4	1457	71	7	152	67.9896	1162	53.119	265.197	0.155392
986	Mid Origin	BP	BP4	Low Garden	BL4	1492	74	11	161	112.084	1565	80.182	226.759	0.158921
987	High Origin	CB	CB4	Low Garden	BL4	2002	91	3	107	6.93725	15	54.549	330.2	0.126107
988	High Origin	CBL	CBL1	Low Garden	BL4	2203	74	29	156	153.164	922	67.05	184.406	0.18551
989	High Origin	CB	CB5	Low Garden	BL4	2002	77	11	160	89.8669	749	80.756	219.267	0.132577
990	Mid Origin	BJ	BJ4	Low Garden	BL4	1236	73	22	158	209.614		66.295	234.839	0.164033
991	High Origin	CPR	CPR3	Low Garden	BL4	2072	69	21	134	89.8896	491
992	High Origin	CM	CM5	Low Garden	BL4	1846	72	9	168	79.0756	1133	85.773	188.595	0.182212
993	High Origin	CB	CB2	Low Garden	BL4	2002	72	24	151	143.506	1600	80.816	203.413	0.166933
994	High Origin	CJT	CJT3	Low Garden	BL4	2059	76	13	148	97.9604	869	48.62	243.343	0.15832
995	Low Origin	ASJ	ASJ4	Low Garden	BL4	506	75	6	158	81.4334	675	74.789	271.96	0.132786
996	Mid Origin	BDS	BDS5	Low Garden	BL4	1344	71	15	175	101.406	925	80.6	179.951	0.193561
997	High Origin	CBL	CBL3	Low Garden	BL4	2203	72	18	158	112.356	1253	59.059	241.156	0.164583
998	Low Origin	ABL	ABL3	Low Garden	BL4	416	75	21	152	108.208	1522	74.555	202.981	0.160885
999	High Origin	CBL	CBL4	Low Garden	BL4	2203	75	16	169	113.49	906	79.165	203.666	0.180455
1000	Low Origin	ABL	ABL5	Low Garden	BL4	416	71	13	149	141.42	790	82.498	211.642	0.176141
1001	Low Origin	AJS	AJS4	Low Garden	BL4	460	72	20	169	90.411	1765	71.237	292.675	0.134031
1002	Low Origin	AJS	AJS2	Low Garden	BL4	460	72	13	127	59.012	595	74.29	242.778	0.150442
1003	High Origin	CM	CM4	Low Garden	BL4	1846	76	12	156	111.313	772	65.931	215.32	0.174971
1004	Mid Origin	BDS	BDS1	Low Garden	BL4	1344	73	13	148	57.289	553	68.604	210.636	0.181651
1005	Low Origin	AJS	AJS5	Low Garden	BL4	460	71	30	153	184.608	1800	82.344	249.679	0.148291
1006	Mid Origin	BB	BB2	Low Garden	BL4	1091	74	21	146	108.389	1577	63.096	247.921	0.153129
1007	Mid Origin	BP	BP3	Low Garden	BL4	1492	71	10	145	69.6219	1803	64.635	253.074	0.157169
1008	Mid Origin	BJ	BJ3	Low Garden	BL4	1236	77	10	130	34.6183	188	68.518	219.891	0.161367
1009	Low Origin	AJS	AJS3	Low Garden	BL4	460	70	17	48	99.8874	1092	71.157	194.259	0.188912
1010	Mid Origin	BJ	BJ5	Low Garden	BL4	1236	75	11	160	57.1983	740	61.296	227.528	0.167746
1011	Low Origin	AJ	AJ1	Low Garden	BL4	454	71	28	152	89.0054	1181	71.142
1012	High Origin	CBL	CBL2	Low Garden	BL4	2203	72	11	154	113.989	901	75.678	189.148	0.181946
1013	Mid Origin	BP	BP1	Low Garden	BL4	1492	71	13	171	161.937	1253	69.095	202.684	0.191732
1014	Low Origin	AJ	AJ4	Low Garden	BL4	454	74	9	145	68.8738	621	68.494
1015	Low Origin	ABL	ABL2	Low Garden	BL4	416	73	21	144	91.6579	1302	69.721	272.135	0.129459
1016	Low Origin	AS	AS3	Low Garden	BL4	582	76	7	156	96.8949	449	76.011	179.144	0.183204
1017	Mid Origin	BR	BR3	Low Garden	BL4	1457	69	17	159	95.716	1223	63.147	291.134	0.147451
1018	Low Origin	ASJ	ASJ3	Low Garden	BL4	506	73	18	151	92.8595	1310	68.304	210.685	0.171807
1019	Mid Origin	BJ	BJ2	Low Garden	BL4	1236	70	24	155	115.984	1441	80.478	210.18	0.171935
1020	Mid Origin	BB	BB3	Low Garden	BL4	1091	73	6	156	56.5182	410	83.438	194.358	0.173105
1021	Low Origin	ABL	ABL4	Low Garden	BL4	416	69	9	135	46.339	419	85.539	255.569	0.27799
1022	High Origin	CPR	CPR5	Low Garden	BL4	2072	71	14	153	60.4176	725	82.612	211.5	0.162344
1023	Low Origin	AJ	AJ3	Low Garden	BL4	454	75	10	167	112.946	1135	80.591	182.995	0.181608
1024	Low Origin	AJ	AJ2	Low Garden	BL4	454	76	15	168	111.359	957	63.697	210.499	0.17252
1025	Mid Origin	BR	BR2	Low Garden	BL4	1457	69	8	136	58.3999	700	56.776	266.805	0.15398
1026	High Origin	CPR	CPR4	Low Garden	BL4	2072	69	14	156	96.4868	733	86.015	198.146	0.175465
1027	Mid Origin	BDS	BDS2	Low Garden	BL4	1344	73	14	144	91.5219	856	76.734	223.975	0.16704
1028	Low Origin	AS	AS1	Low Garden	BL4	582	75	7	151	85.4461	621	92.222	205.532	0.171194
1029	Low Origin	AS	AS2	Low Garden	BL4	582	71	22	163	169.895	1105	55.641	217.858	0.168137
1030	Low Origin	ASJ	ASJ2	Low Garden	BL4	506	72	20	160	100.953	910	92.316	215.742	0.174014
1031	Low Origin	AJ	AJ5	Low Garden	BL4	454	75	6	154	203.561	94	89.105	227.948	0.156611
1032	Low Origin	ASJ	ASJ1	Low Garden	BL4	506	76	17	160	128.181	1380	71.049	204.105	0.176701
1033	Low Origin	AS	AS5	Low Garden	BL4	582	74	11	155	105.034	871	41.42	238.046	0.170756
1034	High Origin	CJT	CJT5	Low Garden	BL4	2059	71	18	161	109.205	1515	75.463	200.699	0.330986
1035	Mid Origin	BR	BR1	Low Garden	BL4	1457	72	13	161	164.907	1278	51.347	236.731	0.15972
1036	Low Origin	AJS	AJS1	Low Garden	BL4	460	73	21	158	122.535	900	82.937	191.319	0.175719
1037	High Origin	CB	CB3	Low Garden	BL4	2002	74	11	147	58.4452	520	71.175	219.608	0.165611
1038	Mid Origin	BB	BB5	Low Garden	BL4	1091	73	10	130	38.0415	267	71.397	216.42	0.164621
1039	High Origin	CPR	CPR1	Low Garden	BL4	2072	73	14	153	77.5794	916	61.3	126.002	0.320066
1040	Low Origin	AS	AS4	Low Garden	BL4	582	72	12	133	116.392	1346	73.647	230.579	0.162462
1041	Mid Origin	BB	BB1	Low Garden	BL4	1091	71	6	157	91.1818	1142	63.411	225.582	0.171402
1042	Mid Origin	BJ	BJ1	Low Garden	BL4	1236	69	15	153	88.5293	855	84.862	203.068	0.165309
1043	High Origin	CM	CM2	Low Garden	BL4	1846	73	11	158	128.044	452	78.254	203.574	0.175046
1044	High Origin	CJT	CJT2	Low Garden	BL4	2059	75	6	145	34.8903	354	57.905
1045	High Origin	CJT	CJT4	Low Garden	BL4	2059	76	8	162	100.862	694	63.239	220.115	0.169699
1046	Mid Origin	BP	BP5	Low Garden	BL4	1492	71	9	172	79.1436	592	72.432	225.364	0.159267
1047	High Origin	CJT	CJT1	Low Garden	BL4	2059	72	29	158	134.12	1095	68.239	192.06	0.17703
1048	Mid Origin	BR	BR4	Low Garden	BL4	1457	71	16	159	79.6651	1194	76.766
1049	High Origin	CPR	CPR2	Low Garden	BL4	2072	75	19	163	159.874	1747	65.372	197.797	0.181793
1050	High Origin	CM	CM3	Low Garden	BL4	1846	75	21	163	24.9152	1355	57.884	220.679	0.171887
1051	High Origin	CJT	CJT5	Low Garden	BL5	2059	72	8	160	71.8295	697	64.381	211.432	0.181466
1052	Low Origin	ASJ	ASJ1	Low Garden	BL5	506	76	7	164	50.4487	163	82.515	198.688	0.187919
1053	High Origin	CBL	CBL2	Low Garden	BL5	2203	76	19	167	71.6245	725	81.65	177.654	0.197848
1054	High Origin	CBL	CBL3	Low Garden	BL5	2203	78	26	167	185.108	1516	64.592	189.809	0.184544
1055	High Origin	CBL	CBL4	Low Garden	BL5	2203	79	11	140	48.1528	171	52.301	237.408	0.16539
1056	High Origin	CBL	CBL1	Low Garden	BL5	2203	85	12	133	46.9638	434
1057	High Origin	CPR	CPR5	Low Garden	BL5	2072	74	9	142	79.0042	920
1058	Mid Origin	BJ	BJ5	Low Garden	BL5	1236	74	10	156	88.4749	812	78.98	219.572	0.173016
1059	Mid Origin	BJ	BJ3	Low Garden	BL5	1236	75	11	152	42.6385	475	64.319	200.496	0.191066
1060	High Origin	CBL	CBL5	Low Garden	BL5	2203	74	18	141	338.464	907	75.166	181.517	0.203289
1061	Mid Origin	BJ	BJ1	Low Garden	BL5	1236	74	16	154	119.203	1103	68.359	188.941	0.198682
1062	Mid Origin	BJ	BJ2	Low Garden	BL5	1236	75	16	170	135.726	1785	66.252	176.249	0.202751
1063	Low Origin	AJS	AJS3	Low Garden	BL5	460	77	24	182	249.476	1551	73.906	182.936	0.192564
1064	Mid Origin	BR	BR5	Low Garden	BL5	1457	74	8	145	33.3933	379	80.52	211.339	0.172164
1065	Mid Origin	BR	BR3	Low Garden	BL5	1457	74	6	158	41.9825	390
1066	Low Origin	AJS	AJS4	Low Garden	BL5	460	73	10	121	20.8478	392	58.293	226.117	0.169717
1067	Low Origin	AJS	AJS5	Low Garden	BL5	460	76	15	140	49.1983	307	67.476	205.594	0.19137
1068	High Origin	CJT	CJT4	Low Garden	BL5	2059	75	15	154	71.8295	733	95.313	185.904	0.18489
1069	Mid Origin	BR	BR4	Low Garden	BL5	1457	77	7	160	56.8445	282	88.225	172.922	0.2
1070	High Origin	CPR	CPR3	Low Garden	BL5	2072	76	8	156	57.152	401	67.546	216.424	0.169435
1071	Mid Origin	BR	BR1	Low Garden	BL5	1457	74	16	153	71.03	957	46.206	205.726	0.191149
1072	Low Origin	AJ	AJ4	Low Garden	BL5	454	69	22	150	112.439	1586	65.231	214.929	0.17874
1073	Low Origin	AJS	AJS1	Low Garden	BL5	460	76	13	154	101.881	703	71.79	180.831	0.201421
1074	Low Origin	AJ	AJ2	Low Garden	BL5	454	75	17	170	113.812	662	68.505	175.879	0.195827
1075	Low Origin	ABL	ABL2	Low Garden	BL5	416	77	17	147	89.1924	507	76.635	182.812	0.197178
1076	Low Origin	AJ	AJ3	Low Garden	BL5	454	74	4	150	49.0753	502	59.439	238.807	0.158737
1077	Mid Origin	BJ	BJ4	Low Garden	BL5	1236	76	19	163	106.596	700	60.079	193.928	0.180326
1078	Low Origin	ABL	ABL5	Low Garden	BL5	416	69	15	152	82.3251	1041	74.616	188.282	0.184497
1079	Low Origin	AJ	AJ5	Low Garden	BL5	454	69	11	131	35.4433	776	71.95	252.9	0.143687
1080	Low Origin	AJ	AJ1	Low Garden	BL5	454	76	3	129	225.554	41	93.88	197.476	0.187905
1081	Low Origin	ABL	ABL4	Low Garden	BL5	416	72	10	144	36.1607	305	77.768	210.639	0.180538
1082	High Origin	CPR	CPR4	Low Garden	BL5	2072	72	9	144	31.4254	103
1083	Mid Origin	BP	BP5	Low Garden	BL5	1492	74	12	148	31.2819	240	67.969	205.22	0.181778
1084	Low Origin	ASJ	ASJ3	Low Garden	BL5	506	76	10	146	66.4997	389
1085	Low Origin	ABL	ABL3	Low Garden	BL5	416	76	7	158	47.1073	287
1086	Low Origin	ABL	ABL1	Low Garden	BL5	416	72	20	165	121.315	530	64.816	216.631	0.183446
1087	High Origin	CPR	CPR2	Low Garden	BL5	2072	75	6	118	22.6107	682	64.337	252.203	0.169052
1088	High Origin	CPR	CPR1	Low Garden	BL5	2072	72	15	152	84.6825	1022	72.857	206.804	0.169538
1089	High Origin	CJT	CJT1	Low Garden	BL5	2059	76	16	147	82.5096	597	78.682	172.284	0.200044
1090	Low Origin	AJS	AJS2	Low Garden	BL5	460	74	8	137	39.9736	300
1091	High Origin	CM	CM3	Low Garden	BL5	1846	76	11	160	151.531	558	74.496	209.494	0.182079
1092	Low Origin	AS	AS1	Low Garden	BL5	582	72	25	147	157.434	970	70.772	275.807	0.147811
1093	Low Origin	ASJ	ASJ2	Low Garden	BL5	506	72	11	152	78.3892	1290
1094	Low Origin	ASJ	ASJ4	Low Garden	BL5	506	72	15	161	181.952	907	70.42	206.631	0.184615
1095	Low Origin	AS	AS5	Low Garden	BL5	582	71	11	120	29.068	403	64.408	279.306	0.165661
1096	Low Origin	AS	AS2	Low Garden	BL5	582	73	14	164	65.8847	359	65.536	218.308	0.190846
1097	Mid Origin	BP	BP4	Low Garden	BL5	1492	75	7	152	47.4558	600	65.804	242.104	0.16861
1098	Mid Origin	BDS	BDS3	Low Garden	BL5	1344	75	14	160	43.643	502	61.413	218.629	0.17404
1099	High Origin	CM	CM1	Low Garden	BL5	1846	72	12	160	65.4542	609	77.097	209.275	0.177115
1100	Mid Origin	BP	BP3	Low Garden	BL5	1492	76	11	148	95.3216	649
1101	Mid Origin	BP	BP2	Low Garden	BL5	1492	74	8	138	27.3255	565	86.623	230.442	0.154184
1102	Mid Origin	BR	BR2	Low Garden	BL5	1457
1103	High Origin	CM	CM5	Low Garden	BL5	1846	76	13	165	97.0436	1023
1104	High Origin	CB	CB1	Low Garden	BL5	2002	75	11	146	69.0211	444	77.508	184.719	0.190209
1105	High Origin	CJT	CJT2	Low Garden	BL5	2059	72	6	164	56.865	183
1106	High Origin	CM	CM4	Low Garden	BL5	1846	71	13	148	82.8991	695	83.916	183.063	0.193827
1107	Low Origin	AS	AS3	Low Garden	BL5	582	76	16	154	88.8644	1033	51.54	225.164	0.179389
1108	Low Origin	AS	AS4	Low Garden	BL5	582	69	7	163	69.554	900	54.793	224.654	0.185758
1109	Mid Origin	BB	BB1	Low Garden	BL5	1091	76	14	159	49.2188	763	68.687	216.747	0.180364
1110	High Origin	CB	CB2	Low Garden	BL5	2002	76	18	168	136.874	916	62.778	191.806	0.211571
1111	Mid Origin	BDS	BDS4	Low Garden	BL5	1344	77	11	140	52.4372	401	67.392	231.349	0.161296
1112	Mid Origin	BDS	BDS1	Low Garden	BL5	1344	73	18	138	103.767	817	86.207	223.276	0.172829
1113	Mid Origin	BP	BP1	Low Garden	BL5	1492	78	13	147	89.2539	540	64.418	222.592	0.169141
1114	Mid Origin	BDS	BDS5	Low Garden	BL5	1344	76	19	142	96.3466	1084	86.31	191.332	0.189617
1115	High Origin	CB	CB5	Low Garden	BL5	2002	72	29	151	112.152	1485	80.93	196.91	0.183482
1116	High Origin	CM	CM2	Low Garden	BL5	1846	69	17	158	77.7743	867
1117	High Origin	CB	CB3	Low Garden	BL5	2002	74	7	151	71.2555	309	93.787	191.793	0.179647
1118	High Origin	CB	CB4	Low Garden	BL5	2002	78	14	130	49.2393	190	88.842	215.793	0.184619
1119	High Origin	CJT	CJT3	Low Garden	BL5	2059	76	19	165	126.112	666	73.226	200.016	0.173261
1120	Mid Origin	BB	BB5	Low Garden	BL5	1091	79	12	148	50.2232	205	76.878	192.628	0.183663
1121	Mid Origin	BDS	BDS2	Low Garden	BL5	1344	75	8	146	26.2801	195	61.105	230.411	0.174244
1122	Low Origin	ASJ	ASJ5	Low Garden	BL5	506	73	14	167	64.8392	884	69.86	195.961	0.187928
1123	Mid Origin	BB	BB4	Low Garden	BL5	1091	73	18	188	253.248	900	71.036	200.327	0.196672
1124	Mid Origin	BB	BB3	Low Garden	BL5	1091	73	12	157	40.7321	562
1125	Mid Origin	BB	BB2	Low Garden	BL5	1091	74	5	160	39.3996	425	33.039	244.191	0.175714

## Sheet: Germination experiment
code	success	failure	total	garden	block	origin	population	lineage
A/SJ/01	1	19	20	High Garden	BH1	Low Origin	ASJ	ASJ1
B/J/02	6	14	20	High Garden	BH1	Mid Origin	BJ	BJ2
B/DS/01	1	19	20	High Garden	BH1	Mid Origin	BDS	BDS1
C/M/01	7	13	20	High Garden	BH1	High Origin	CM	CM1
C/JT/01	3	17	20	High Garden	BH1	High Origin	CJT	CJT1
A/JS/02	0	20	20	High Garden	BH1	Low Origin	AJS	AJS2
C/B/01	4	16	20	High Garden	BH1	High Origin	CB	CB1
A/JS/03	0	20	20	High Garden	BH1	Low Origin	AJS	AJS3
A/BL/02	2	18	20	High Garden	BH1	Low Origin	ABL	ABL2
B/B/03	0	20	20	High Garden	BH1	Mid Origin	BB	BB3
A/BL/03	0	20	20	High Garden	BH1	Low Origin	ABL	ABL3
C/BL/04	8	12	20	High Garden	BH1	High Origin	CBL	CBL4
B/DS/02	6	14	20	High Garden	BH1	Mid Origin	BDS	BDS2
A/S/05	0	20	20	High Garden	BH1	Low Origin	AS	AS5
A/S/03	2	18	20	High Garden	BH1	Low Origin	AS	AS3
A/J/01	5	15	20	High Garden	BH1	Low Origin	AJ	AJ1
B/B/01	0	20	20	High Garden	BH1	Mid Origin	BB	BB1
C/PR/03	0	20	20	High Garden	BH1	High Origin	CPR	CPR3
C/M/04	9	11	20	High Garden	BH1	High Origin	CM	CM4
A/SJ/05	10	10	20	High Garden	BH1	Low Origin	ASJ	ASJ5
C/JT/05	0	20	20	High Garden	BH1	High Origin	CJT	CJT5
B/B/04	0	20	20	High Garden	BH1	Mid Origin	BB	BB4
C/M/02	4	16	20	High Garden	BH1	High Origin	CM	CM2
A/J/05	0	20	20	High Garden	BH1	Low Origin	AJ	AJ5
C/PR/04	1	19	20	High Garden	BH1	High Origin	CPR	CPR4
C/B/05	6	14	20	High Garden	BH1	High Origin	CB	CB5
C/B/02	3	17	20	High Garden	BH1	High Origin	CB	CB2
B/J/03	0	20	20	High Garden	BH1	Mid Origin	BJ	BJ3
B/P/01	5	15	20	High Garden	BH1	Mid Origin	BP	BP1
B/R/05	4	16	20	High Garden	BH1	Mid Origin	BR	BR5
C/BL/03	2	18	20	High Garden	BH1	High Origin	CBL	CBL3
B/R/03	6	14	20	High Garden	BH1	Mid Origin	BR	BR3
B/B/02	0	20	20	High Garden	BH1	Mid Origin	BB	BB2
C/JT/03	1	19	20	High Garden	BH1	High Origin	CJT	CJT3
C/BL/05	0	20	20	High Garden	BH1	High Origin	CBL	CBL5
C/PR/05	0	20	20	High Garden	BH1	High Origin	CPR	CPR5
C/M/05	0	20	20	High Garden	BH1	High Origin	CM	CM5
C/PR/01	0	20	20	High Garden	BH1	High Origin	CPR	CPR1
B/P/02	8	12	20	High Garden	BH1	Mid Origin	BP	BP2
B/P/05	10	10	20	High Garden	BH1	Mid Origin	BP	BP5
A/BL/04	0	20	20	High Garden	BH1	Low Origin	ABL	ABL4
A/SJ/03	7	13	20	High Garden	BH1	Low Origin	ASJ	ASJ3
A/SJ/04	0	20	20	High Garden	BH1	Low Origin	ASJ	ASJ4
B/R/04	3	17	20	High Garden	BH1	Mid Origin	BR	BR4
A/S/01	0	20	20	High Garden	BH1	Low Origin	AS	AS1
B/R/02	9	11	20	High Garden	BH1	Mid Origin	BR	BR2
B/J/01	4	16	20	High Garden	BH1	Mid Origin	BJ	BJ1
C/B/03	0	20	20	High Garden	BH1	High Origin	CB	CB3
A/S/02	0	20	20	High Garden	BH1	Low Origin	AS	AS2
A/J/02	1	19	20	High Garden	BH1	Low Origin	AJ	AJ2
B/P/04	7	13	20	High Garden	BH1	Mid Origin	BP	BP4
A/JS/01	6	14	20	High Garden	BH1	Low Origin	AJS	AJS1
C/JT/02	2	18	20	High Garden	BH1	High Origin	CJT	CJT2
C/M/03	10	10	20	High Garden	BH1	High Origin	CM	CM3
A/J/03	2	18	20	High Garden	BH1	Low Origin	AJ	AJ3
B/DS/04	2	18	20	High Garden	BH1	Mid Origin	BDS	BDS4
B/B/05	0	20	20	High Garden	BH1	Mid Origin	BB	BB5
C/B/04	1	19	20	High Garden	BH1	High Origin	CB	CB4
B/DS/05	2	18	20	High Garden	BH1	Mid Origin	BDS	BDS5
B/DS/03	1	19	20	High Garden	BH1	Mid Origin	BDS	BDS3
C/PR/02	2	18	20	High Garden	BH1	High Origin	CPR	CPR2
A/BL/01	4	16	20	High Garden	BH1	Low Origin	ABL	ABL1
C/JT/04	2	18	20	High Garden	BH1	High Origin	CJT	CJT4
A/SJ/02	4	16	20	High Garden	BH1	Low Origin	ASJ	ASJ2
B/R/01	2	18	20	High Garden	BH1	Mid Origin	BR	BR1
A/JS/04	0	20	20	High Garden	BH1	Low Origin	AJS	AJS4
A/JS/05	0	20	20	High Garden	BH1	Low Origin	AJS	AJS5
A/BL/05	3	17	20	High Garden	BH1	Low Origin	ABL	ABL5
C/BL/02	0	20	20	High Garden	BH1	High Origin	CBL	CBL2
B/J/05	2	18	20	High Garden	BH1	Mid Origin	BJ	BJ5
B/P/03	5	15	20	High Garden	BH1	Mid Origin	BP	BP3
A/S/04	0	20	20	High Garden	BH1	Low Origin	AS	AS4
C/BL/01	1	19	20	High Garden	BH1	High Origin	CBL	CBL1
B/DS/04	3	17	20	High Garden	BH2	Mid Origin	BDS	BDS4
C/JT/03	1	19	20	High Garden	BH2	High Origin	CJT	CJT3
A/S/03	0	20	20	High Garden	BH2	Low Origin	AS	AS3
C/M/02	6	14	20	High Garden	BH2	High Origin	CM	CM2
B/J/04	5	15	20	High Garden	BH2	Mid Origin	BJ	BJ4
A/JS/05	0	20	20	High Garden	BH2	Low Origin	AJS	AJS5
A/S/04	4	16	20	High Garden	BH2	Low Origin	AS	AS4
C/PR/03	4	16	20	High Garden	BH2	High Origin	CPR	CPR3
C/JT/01	1	19	20	High Garden	BH2	High Origin	CJT	CJT1
B/P/04	7	13	20	High Garden	BH2	Mid Origin	BP	BP4
B/B/03	1	19	20	High Garden	BH2	Mid Origin	BB	BB3
B/B/05	0	20	20	High Garden	BH2	Mid Origin	BB	BB5
C/BL/05	9	11	20	High Garden	BH2	High Origin	CBL	CBL5
A/BL/02	1	19	20	High Garden	BH2	Low Origin	ABL	ABL2
C/M/04	3	17	20	High Garden	BH2	High Origin	CM	CM4
A/S/02	1	19	20	High Garden	BH2	Low Origin	AS	AS2
C/B/03	1	19	20	High Garden	BH2	High Origin	CB	CB3
B/J/01	1	19	20	High Garden	BH2	Mid Origin	BJ	BJ1
B/P/03	7	13	20	High Garden	BH2	Mid Origin	BP	BP3
C/JT/02	1	19	20	High Garden	BH2	High Origin	CJT	CJT2
C/PR/01	0	20	20	High Garden	BH2	High Origin	CPR	CPR1
C/M/05	1	19	20	High Garden	BH2	High Origin	CM	CM5
B/J/03	0	20	20	High Garden	BH2	Mid Origin	BJ	BJ3
B/R/04	0	20	20	High Garden	BH2	Mid Origin	BR	BR4
A/JS/02	8	12	20	High Garden	BH2	Low Origin	AJS	AJS2
A/SJ/03	0	20	20	High Garden	BH2	Low Origin	ASJ	ASJ3
A/S/01	0	20	20	High Garden	BH2	Low Origin	AS	AS1
A/JS/03	7	13	20	High Garden	BH2	Low Origin	AJS	AJS3
B/P/02	3	17	20	High Garden	BH2	Mid Origin	BP	BP2
A/BL/05	1	19	20	High Garden	BH2	Low Origin	ABL	ABL5
B/DS/05	0	20	20	High Garden	BH2	Mid Origin	BDS	BDS5
B/J/05	4	16	20	High Garden	BH2	Mid Origin	BJ	BJ5
B/P/01	2	18	20	High Garden	BH2	Mid Origin	BP	BP1
A/SJ/04	0	20	20	High Garden	BH2	Low Origin	ASJ	ASJ4
B/B/04	7	13	20	High Garden	BH2	Mid Origin	BB	BB4
A/BL/03	0	20	20	High Garden	BH2	Low Origin	ABL	ABL3
B/DS/03	0	20	20	High Garden	BH2	Mid Origin	BDS	BDS3
B/B/01	1	19	20	High Garden	BH2	Mid Origin	BB	BB1
C/B/05	2	18	20	High Garden	BH2	High Origin	CB	CB5
B/R/02	2	18	20	High Garden	BH2	Mid Origin	BR	BR2
B/P/05	3	17	20	High Garden	BH2	Mid Origin	BP	BP5
A/J/02	0	20	20	High Garden	BH2	Low Origin	AJ	AJ2
B/R/05	2	18	20	High Garden	BH2	Mid Origin	BR	BR5
C/B/04	0	20	20	High Garden	BH2	High Origin	CB	CB4
B/B/02	0	20	20	High Garden	BH2	Mid Origin	BB	BB2
A/SJ/05	0	20	20	High Garden	BH2	Low Origin	ASJ	ASJ5
A/JS/04	1	19	20	High Garden	BH2	Low Origin	AJS	AJS4
C/BL/03	1	19	20	High Garden	BH2	High Origin	CBL	CBL3
C/M/03	0	20	20	High Garden	BH2	High Origin	CM	CM3
C/BL/04	0	20	20	High Garden	BH2	High Origin	CBL	CBL4
A/BL/01	5	15	20	High Garden	BH2	Low Origin	ABL	ABL1
C/B/02	9	11	20	High Garden	BH2	High Origin	CB	CB2
C/M/01	4	16	20	High Garden	BH2	High Origin	CM	CM1
C/PR/05	0	20	20	High Garden	BH2	High Origin	CPR	CPR5
A/JS/01	0	20	20	High Garden	BH2	Low Origin	AJS	AJS1
C/PR/04	3	17	20	High Garden	BH2	High Origin	CPR	CPR4
A/S/05	1	19	20	High Garden	BH2	Low Origin	AS	AS5
C/B/01	0	20	20	High Garden	BH2	High Origin	CB	CB1
A/J/04	0	20	20	High Garden	BH2	Low Origin	AJ	AJ4
C/PR/02	0	20	20	High Garden	BH2	High Origin	CPR	CPR2
C/JT/05	0	20	20	High Garden	BH2	High Origin	CJT	CJT5
C/BL/01	1	19	20	High Garden	BH2	High Origin	CBL	CBL1
A/SJ/01	1	19	20	High Garden	BH2	Low Origin	ASJ	ASJ1
A/J/01	1	19	20	High Garden	BH2	Low Origin	AJ	AJ1
B/DS/02	0	20	20	High Garden	BH2	Mid Origin	BDS	BDS2
A/BL/04	1	19	20	High Garden	BH2	Low Origin	ABL	ABL4
B/J/02	8	12	20	High Garden	BH2	Mid Origin	BJ	BJ2
A/J/05	7	13	20	High Garden	BH2	Low Origin	AJ	AJ5
A/SJ/02	1	19	20	High Garden	BH2	Low Origin	ASJ	ASJ2
A/J/03	2	18	20	High Garden	BH2	Low Origin	AJ	AJ3
B/DS/01	2	18	20	High Garden	BH2	Mid Origin	BDS	BDS1
C/JT/04	0	20	20	High Garden	BH2	High Origin	CJT	CJT4
B/R/03	3	17	20	High Garden	BH2	Mid Origin	BR	BR3
B/R/01	5	15	20	High Garden	BH2	Mid Origin	BR	BR1
A/BL/01	2	18	20	High Garden	BH3	Low Origin	ABL	ABL1
B/DS/04	0	20	20	High Garden	BH3	Mid Origin	BDS	BDS4
B/B/01	0	20	20	High Garden	BH3	Mid Origin	BB	BB1
A/BL/02	0	20	20	High Garden	BH3	Low Origin	ABL	ABL2
B/P/05	0	20	20	High Garden	BH3	Mid Origin	BP	BP5
C/B/02	1	19	20	High Garden	BH3	High Origin	CB	CB2
C/B/04		20	20	High Garden	BH3	High Origin	CB	CB4
C/JT/02	1	19	20	High Garden	BH3	High Origin	CJT	CJT2
C/JT/04	1	19	20	High Garden	BH3	High Origin	CJT	CJT4
B/R/04	4	16	20	High Garden	BH3	Mid Origin	BR	BR4
B/R/01	4	16	20	High Garden	BH3	Mid Origin	BR	BR1
C/PR/05	0	20	20	High Garden	BH3	High Origin	CPR	CPR5
A/BL/05	0	20	20	High Garden	BH3	Low Origin	ABL	ABL5
B/DS/05	1	19	20	High Garden	BH3	Mid Origin	BDS	BDS5
A/S/04	0	20	20	High Garden	BH3	Low Origin	AS	AS4
C/BL/01	2	18	20	High Garden	BH3	High Origin	CBL	CBL1
B/B/04	0	20	20	High Garden	BH3	Mid Origin	BB	BB4
B/B/03	3	17	20	High Garden	BH3	Mid Origin	BB	BB3
B/DS/03	2	18	20	High Garden	BH3	Mid Origin	BDS	BDS3
A/J/04	2	18	20	High Garden	BH3	Low Origin	AJ	AJ4
C/M/04	1	19	20	High Garden	BH3	High Origin	CM	CM4
A/SJ/05	0	20	20	High Garden	BH3	Low Origin	ASJ	ASJ5
A/J/03	3	17	20	High Garden	BH3	Low Origin	AJ	AJ3
B/J/01	2	18	20	High Garden	BH3	Mid Origin	BJ	BJ1
C/M/01	0	20	20	High Garden	BH3	High Origin	CM	CM1
A/JS/02	0	20	20	High Garden	BH3	Low Origin	AJS	AJS2
A/JS/01	0	20	20	High Garden	BH3	Low Origin	AJS	AJS1
A/J/01	0	20	20	High Garden	BH3	Low Origin	AJ	AJ1
A/SJ/01	0	20	20	High Garden	BH3	Low Origin	ASJ	ASJ1
A/J/02	4	16	20	High Garden	BH3	Low Origin	AJ	AJ2
A/SJ/02	5	15	20	High Garden	BH3	Low Origin	ASJ	ASJ2
A/JS/03	0	20	20	High Garden	BH3	Low Origin	AJS	AJS3
A/JS/04	0	20	20	High Garden	BH3	Low Origin	AJS	AJS4
C/BL/02	3	17	20	High Garden	BH3	High Origin	CBL	CBL2
B/DS/01	0	20	20	High Garden	BH3	Mid Origin	BDS	BDS1
B/J/03	1	19	20	High Garden	BH3	Mid Origin	BJ	BJ3
C/BL/05	4	16	20	High Garden	BH3	High Origin	CBL	CBL5
B/P/02	0	20	20	High Garden	BH3	Mid Origin	BP	BP2
B/J/04	4	16	20	High Garden	BH3	Mid Origin	BJ	BJ4
B/J/05	2	18	20	High Garden	BH3	Mid Origin	BJ	BJ5
C/PR/04	2	18	20	High Garden	BH3	High Origin	CPR	CPR4
C/JT/01	1	19	20	High Garden	BH3	High Origin	CJT	CJT1
B/P/04	5	15	20	High Garden	BH3	Mid Origin	BP	BP4
A/SJ/04	2	18	20	High Garden	BH3	Low Origin	ASJ	ASJ4
C/PR/03	1	19	20	High Garden	BH3	High Origin	CPR	CPR3
C/B/01	0	20	20	High Garden	BH3	High Origin	CB	CB1
B/DS/02	1	19	20	High Garden	BH3	Mid Origin	BDS	BDS2
B/P/03	0	20	20	High Garden	BH3	Mid Origin	BP	BP3
C/B/05	4	16	20	High Garden	BH3	High Origin	CB	CB5
C/BL/04	5	15	20	High Garden	BH3	High Origin	CBL	CBL4
A/S/01	1	19	20	High Garden	BH3	Low Origin	AS	AS1
C/JT/03	0	20	20	High Garden	BH3	High Origin	CJT	CJT3
A/SJ/03	2	18	20	High Garden	BH3	Low Origin	ASJ	ASJ3
B/R/02	10	10	20	High Garden	BH3	Mid Origin	BR	BR2
B/J/02	2	18	20	High Garden	BH3	Mid Origin	BJ	BJ2
A/J/05	5	15	20	High Garden	BH3	Low Origin	AJ	AJ5
A/S/03	3	17	20	High Garden	BH3	Low Origin	AS	AS3
C/PR/01	0	20	20	High Garden	BH3	High Origin	CPR	CPR1
B/R/03	5	15	20	High Garden	BH3	Mid Origin	BR	BR3
C/M/03	0	20	20	High Garden	BH3	High Origin	CM	CM3
C/B/03	1	19	20	High Garden	BH3	High Origin	CB	CB3
C/M/05	3	17	20	High Garden	BH3	High Origin	CM	CM5
B/B/02	3	17	20	High Garden	BH3	Mid Origin	BB	BB2
C/M/02	0	20	20	High Garden	BH3	High Origin	CM	CM2
A/S/05	5	15	20	High Garden	BH3	Low Origin	AS	AS5
B/P/01	1	19	20	High Garden	BH3	Mid Origin	BP	BP1
C/PR/02	0	20	20	High Garden	BH3	High Origin	CPR	CPR2
A/BL/03	0	20	20	High Garden	BH3	Low Origin	ABL	ABL3
B/B/05	2	18	20	High Garden	BH3	Mid Origin	BB	BB5
C/JT/05	0	20	20	High Garden	BH3	High Origin	CJT	CJT5
A/JS/05	1	19	20	High Garden	BH3	Low Origin	AJS	AJS5
B/R/05	1	19	20	High Garden	BH3	Mid Origin	BR	BR5
A/BL/04	1	19	20	High Garden	BH3	Low Origin	ABL	ABL4
A/S/02	0	20	20	High Garden	BH3	Low Origin	AS	AS2
A/S/04	2	18	20	Mid Garden	BM1	Low Origin	AS	AS4
B/J/02	2	18	20	Mid Garden	BM1	Mid Origin	BJ	BJ2
B/P/05	8	12	20	Mid Garden	BM1	Mid Origin	BP	BP5
A/S/02	1	19	20	Mid Garden	BM1	Low Origin	AS	AS2
A/BL/01	8	12	20	Mid Garden	BM1	Low Origin	ABL	ABL1
B/R/02	8	12	20	Mid Garden	BM1	Mid Origin	BR	BR2
C/M/03	1	19	20	Mid Garden	BM1	High Origin	CM	CM3
C/PR/01	0	20	20	Mid Garden	BM1	High Origin	CPR	CPR1
B/B/04	4	16	20	Mid Garden	BM1	Mid Origin	BB	BB4
B/J/01	1	19	20	Mid Garden	BM1	Mid Origin	BJ	BJ1
A/BL/03	3	17	20	Mid Garden	BM1	Low Origin	ABL	ABL3
A/JS/04	0	20	20	Mid Garden	BM1	Low Origin	AJS	AJS4
B/J/03	2	18	20	Mid Garden	BM1	Mid Origin	BJ	BJ3
C/B/05	0	20	20	Mid Garden	BM1	High Origin	CB	CB5
B/DS/01	1	19	20	Mid Garden	BM1	Mid Origin	BDS	BDS1
A/S/01	1	19	20	Mid Garden	BM1	Low Origin	AS	AS1
B/R/05	4	16	20	Mid Garden	BM1	Mid Origin	BR	BR5
A/SJ/05	4	16	20	Mid Garden	BM1	Low Origin	ASJ	ASJ5
A/JS/03	0	20	20	Mid Garden	BM1	Low Origin	AJS	AJS3
A/J/04	2	18	20	Mid Garden	BM1	Low Origin	AJ	AJ4
C/BL/01	0	20	20	Mid Garden	BM1	High Origin	CBL	CBL1
A/JS/05	2	18	20	Mid Garden	BM1	Low Origin	AJS	AJS5
B/B/01	1	19	20	Mid Garden	BM1	Mid Origin	BB	BB1
B/P/02	3	17	20	Mid Garden	BM1	Mid Origin	BP	BP2
C/JT/01	4	16	20	Mid Garden	BM1	High Origin	CJT	CJT1
C/PR/05	5	15	20	Mid Garden	BM1	High Origin	CPR	CPR5
C/JT/02	3	17	20	Mid Garden	BM1	High Origin	CJT	CJT2
B/J/05	9	11	20	Mid Garden	BM1	Mid Origin	BJ	BJ5
B/B/03	4	16	20	Mid Garden	BM1	Mid Origin	BB	BB3
C/B/01	1	19	20	Mid Garden	BM1	High Origin	CB	CB1
A/SJ/01	4	16	20	Mid Garden	BM1	Low Origin	ASJ	ASJ1
A/SJ/03	2	18	20	Mid Garden	BM1	Low Origin	ASJ	ASJ3
C/B/02	2	18	20	Mid Garden	BM1	High Origin	CB	CB2
C/BL/05	1	19	20	Mid Garden	BM1	High Origin	CBL	CBL5
C/M/02	6	14	20	Mid Garden	BM1	High Origin	CM	CM2
A/J/03	2	18	20	Mid Garden	BM1	Low Origin	AJ	AJ3
C/JT/03	0	20	20	Mid Garden	BM1	High Origin	CJT	CJT3
B/P/01	6	14	20	Mid Garden	BM1	Mid Origin	BP	BP1
B/DS/03	5	15	20	Mid Garden	BM1	Mid Origin	BDS	BDS3
C/BL/04	1	19	20	Mid Garden	BM1	High Origin	CBL	CBL4
B/J/04	4	16	20	Mid Garden	BM1	Mid Origin	BJ	BJ4
C/BL/02	1	19	20	Mid Garden	BM1	High Origin	CBL	CBL2
B/DS/05	1	19	20	Mid Garden	BM1	Mid Origin	BDS	BDS5
B/R/01	2	18	20	Mid Garden	BM1	Mid Origin	BR	BR1
C/BL/03	1	19	20	Mid Garden	BM1	High Origin	CBL	CBL3
A/J/01	0	20	20	Mid Garden	BM1	Low Origin	AJ	AJ1
C/M/05	1	19	20	Mid Garden	BM1	High Origin	CM	CM5
A/S/03	2	18	20	Mid Garden	BM1	Low Origin	AS	AS3
C/M/04	8	12	20	Mid Garden	BM1	High Origin	CM	CM4
B/P/04	7	13	20	Mid Garden	BM1	Mid Origin	BP	BP4
C/M/01	8	12	20	Mid Garden	BM1	High Origin	CM	CM1
A/BL/04	2	18	20	Mid Garden	BM1	Low Origin	ABL	ABL4
B/R/04	10	10	20	Mid Garden	BM1	Mid Origin	BR	BR4
C/JT/04	1	19	20	Mid Garden	BM1	High Origin	CJT	CJT4
B/B/05	5	15	20	Mid Garden	BM1	Mid Origin	BB	BB5
C/B/04	3	17	20	Mid Garden	BM1	High Origin	CB	CB4
A/S/05	3	17	20	Mid Garden	BM1	Low Origin	AS	AS5
B/P/03	4	16	20	Mid Garden	BM1	Mid Origin	BP	BP3
B/DS/02	6	14	20	Mid Garden	BM1	Mid Origin	BDS	BDS2
A/BL/05	5	15	20	Mid Garden	BM1	Low Origin	ABL	ABL5
A/SJ/04	8	12	20	Mid Garden	BM1	Low Origin	ASJ	ASJ4
C/PR/03	0	20	20	Mid Garden	BM1	High Origin	CPR	CPR3
A/J/02	0	20	20	Mid Garden	BM1	Low Origin	AJ	AJ2
C/PR/02	0	20	20	Mid Garden	BM1	High Origin	CPR	CPR2
A/J/05	4	16	20	Mid Garden	BM1	Low Origin	AJ	AJ5
B/DS/04	2	18	20	Mid Garden	BM1	Mid Origin	BDS	BDS4
A/BL/02	0	20	20	Mid Garden	BM1	Low Origin	ABL	ABL2
C/PR/04	0	20	20	Mid Garden	BM1	High Origin	CPR	CPR4
A/JS/01	1	19	20	Mid Garden	BM1	Low Origin	AJS	AJS1
C/JT/05	0	20	20	Mid Garden	BM1	High Origin	CJT	CJT5
C/B/03	1	19	20	Mid Garden	BM1	High Origin	CB	CB3
B/B/04	14	6	20	Mid Garden	BM2	Mid Origin	BB	BB4
B/P/01	12	8	20	Mid Garden	BM2	Mid Origin	BP	BP1
A/SJ/03	6	14	20	Mid Garden	BM2	Low Origin	ASJ	ASJ3
B/J/01	5	15	20	Mid Garden	BM2	Mid Origin	BJ	BJ1
B/J/02	4	16	20	Mid Garden	BM2	Mid Origin	BJ	BJ2
C/JT/02	1	19	20	Mid Garden	BM2	High Origin	CJT	CJT2
C/M/05	4	16	20	Mid Garden	BM2	High Origin	CM	CM5
B/B/03	1	19	20	Mid Garden	BM2	Mid Origin	BB	BB3
C/B/01	1	19	20	Mid Garden	BM2	High Origin	CB	CB1
B/DS/04	3	17	20	Mid Garden	BM2	Mid Origin	BDS	BDS4
B/B/02	2	18	20	Mid Garden	BM2	Mid Origin	BB	BB2
A/JS/02	2	18	20	Mid Garden	BM2	Low Origin	AJS	AJS2
B/R/05	2	18	20	Mid Garden	BM2	Mid Origin	BR	BR5
B/DS/01	3	17	20	Mid Garden	BM2	Mid Origin	BDS	BDS1
C/JT/05	2	18	20	Mid Garden	BM2	High Origin	CJT	CJT5
A/J/04	4	16	20	Mid Garden	BM2	Low Origin	AJ	AJ4
A/S/03	0	20	20	Mid Garden	BM2	Low Origin	AS	AS3
A/J/01	3	17	20	Mid Garden	BM2	Low Origin	AJ	AJ1
A/BL/02	1	19	20	Mid Garden	BM2	Low Origin	ABL	ABL2
A/J/03	2	18	20	Mid Garden	BM2	Low Origin	AJ	AJ3
C/B/04	9	11	20	Mid Garden	BM2	High Origin	CB	CB4
A/S/01	3	17	20	Mid Garden	BM2	Low Origin	AS	AS1
A/S/04	0	20	20	Mid Garden	BM2	Low Origin	AS	AS4
A/BL/03	5	15	20	Mid Garden	BM2	Low Origin	ABL	ABL3
A/JS/03	4	16	20	Mid Garden	BM2	Low Origin	AJS	AJS3
C/BL/03	1	19	20	Mid Garden	BM2	High Origin	CBL	CBL3
C/BL/05	5	15	20	Mid Garden	BM2	High Origin	CBL	CBL5
C/BL/04	11	9	20	Mid Garden	BM2	High Origin	CBL	CBL4
B/P/02	10	10	20	Mid Garden	BM2	Mid Origin	BP	BP2
C/BL/01	4	16	20	Mid Garden	BM2	High Origin	CBL	CBL1
B/B/05	0	20	20	Mid Garden	BM2	Mid Origin	BB	BB5
B/J/05	10	10	20	Mid Garden	BM2	Mid Origin	BJ	BJ5
C/PR/04	0	20	20	Mid Garden	BM2	High Origin	CPR	CPR4
A/SJ/05	0	20	20	Mid Garden	BM2	Low Origin	ASJ	ASJ5
A/SJ/02	5	15	20	Mid Garden	BM2	Low Origin	ASJ	ASJ2
B/P/03	2	18	20	Mid Garden	BM2	Mid Origin	BP	BP3
C/JT/01	2	18	20	Mid Garden	BM2	High Origin	CJT	CJT1
C/M/02	7	13	20	Mid Garden	BM2	High Origin	CM	CM2
C/BL/02	2	18	20	Mid Garden	BM2	High Origin	CBL	CBL2
A/S/05	0	20	20	Mid Garden	BM2	Low Origin	AS	AS5
C/JT/03	3	17	20	Mid Garden	BM2	High Origin	CJT	CJT3
C/PR/01	1	19	20	Mid Garden	BM2	High Origin	CPR	CPR1
C/JT/04	1	19	20	Mid Garden	BM2	High Origin	CJT	CJT4
A/S/02	4	16	20	Mid Garden	BM2	Low Origin	AS	AS2
B/R/03	2	18	20	Mid Garden	BM2	Mid Origin	BR	BR3
C/M/04	5	15	20	Mid Garden	BM2	High Origin	CM	CM4
B/R/04	4	16	20	Mid Garden	BM2	Mid Origin	BR	BR4
A/SJ/04	0	20	20	Mid Garden	BM2	Low Origin	ASJ	ASJ4
C/PR/03	1	19	20	Mid Garden	BM2	High Origin	CPR	CPR3
B/DS/03	6	14	20	Mid Garden	BM2	Mid Origin	BDS	BDS3
B/J/04	6	14	20	Mid Garden	BM2	Mid Origin	BJ	BJ4
B/DS/02	7	13	20	Mid Garden	BM2	Mid Origin	BDS	BDS2
B/P/05	5	15	20	Mid Garden	BM2	Mid Origin	BP	BP5
B/DS/05	7	13	20	Mid Garden	BM2	Mid Origin	BDS	BDS5
A/JS/01	0	20	20	Mid Garden	BM2	Low Origin	AJS	AJS1
A/J/05	8	12	20	Mid Garden	BM2	Low Origin	AJ	AJ5
B/B/01	5	15	20	Mid Garden	BM2	Mid Origin	BB	BB1
A/SJ/01	7	13	20	Mid Garden	BM2	Low Origin	ASJ	ASJ1
B/R/01	7	13	20	Mid Garden	BM2	Mid Origin	BR	BR1
C/M/03	1	19	20	Mid Garden	BM2	High Origin	CM	CM3
C/PR/02	0	20	20	Mid Garden	BM2	High Origin	CPR	CPR2
C/B/02	0	20	20	Mid Garden	BM2	High Origin	CB	CB2
A/J/02	2	18	20	Mid Garden	BM2	Low Origin	AJ	AJ2
C/PR/05	0	20	20	Mid Garden	BM2	High Origin	CPR	CPR5
C/B/03	3	17	20	Mid Garden	BM2	High Origin	CB	CB3
B/R/02	5	15	20	Mid Garden	BM2	Mid Origin	BR	BR2
C/M/01	10	10	20	Mid Garden	BM2	High Origin	CM	CM1
C/B/05	2	18	20	Mid Garden	BM2	High Origin	CB	CB5
A/BL/05	0	20	20	Mid Garden	BM2	Low Origin	ABL	ABL5
A/BL/04	9	11	20	Mid Garden	BM2	Low Origin	ABL	ABL4
A/JS/04	8	12	20	Mid Garden	BM2	Low Origin	AJS	AJS4
A/BL/01	3	17	20	Mid Garden	BM2	Low Origin	ABL	ABL1
B/P/04	2	18	20	Mid Garden	BM2	Mid Origin	BP	BP4
B/J/03	1	19	20	Mid Garden	BM2	Mid Origin	BJ	BJ3
A/BL/02	4	16	20	Mid Garden	BM3	Low Origin	ABL	ABL2
B/J/02	6	14	20	Mid Garden	BM3	Mid Origin	BJ	BJ2
C/BL/05	0	20	20	Mid Garden	BM3	High Origin	CBL	CBL5
A/S/04	1	19	20	Mid Garden	BM3	Low Origin	AS	AS4
C/BL/03	1	19	20	Mid Garden	BM3	High Origin	CBL	CBL3
C/B/02	5	15	20	Mid Garden	BM3	High Origin	CB	CB2
C/B/03	0	20	20	Mid Garden	BM3	High Origin	CB	CB3
C/M/02	6	14	20	Mid Garden	BM3	High Origin	CM	CM2
A/J/05	7	13	20	Mid Garden	BM3	Low Origin	AJ	AJ5
C/JT/05	0	20	20	Mid Garden	BM3	High Origin	CJT	CJT5
C/PR/04	0	20	20	Mid Garden	BM3	High Origin	CPR	CPR4
B/B/01	4	16	20	Mid Garden	BM3	Mid Origin	BB	BB1
A/S/02	0	20	20	Mid Garden	BM3	Low Origin	AS	AS2
B/DS/05	0	20	20	Mid Garden	BM3	Mid Origin	BDS	BDS5
A/SJ/02	1	19	20	Mid Garden	BM3	Low Origin	ASJ	ASJ2
C/JT/04	0	20	20	Mid Garden	BM3	High Origin	CJT	CJT4
A/SJ/05	0	20	20	Mid Garden	BM3	Low Origin	ASJ	ASJ5
B/DS/03	0	20	20	Mid Garden	BM3	Mid Origin	BDS	BDS3
A/S/05	0	20	20	Mid Garden	BM3	Low Origin	AS	AS5
C/JT/03	0	20	20	Mid Garden	BM3	High Origin	CJT	CJT3
C/M/04	0	20	20	Mid Garden	BM3	High Origin	CM	CM4
C/JT/02	0	20	20	Mid Garden	BM3	High Origin	CJT	CJT2
A/SJ/03	0	20	20	Mid Garden	BM3	Low Origin	ASJ	ASJ3
A/J/01	0	20	20	Mid Garden	BM3	Low Origin	AJ	AJ1
B/R/05	0	20	20	Mid Garden	BM3	Mid Origin	BR	BR5
A/J/03	1	19	20	Mid Garden	BM3	Low Origin	AJ	AJ3
B/P/03	11	9	20	Mid Garden	BM3	Mid Origin	BP	BP3
C/BL/01	0	20	20	Mid Garden	BM3	High Origin	CBL	CBL1
C/B/04	0	20	20	Mid Garden	BM3	High Origin	CB	CB4
A/J/02	1	19	20	Mid Garden	BM3	Low Origin	AJ	AJ2
A/BL/03	2	18	20	Mid Garden	BM3	Low Origin	ABL	ABL3
B/J/01	1	19	20	Mid Garden	BM3	Mid Origin	BJ	BJ1
A/JS/01	6	14	20	Mid Garden	BM3	Low Origin	AJS	AJS1
A/SJ/04	2	18	20	Mid Garden	BM3	Low Origin	ASJ	ASJ4
C/PR/01	0	20	20	Mid Garden	BM3	High Origin	CPR	CPR1
B/R/01	3	17	20	Mid Garden	BM3	Mid Origin	BR	BR1
A/S/03	0	20	20	Mid Garden	BM3	Low Origin	AS	AS3
A/BL/01	0	20	20	Mid Garden	BM3	Low Origin	ABL	ABL1
A/J/04	1	19	20	Mid Garden	BM3	Low Origin	AJ	AJ4
C/PR/03	0	20	20	Mid Garden	BM3	High Origin	CPR	CPR3
A/JS/02	0	20	20	Mid Garden	BM3	Low Origin	AJS	AJS2
B/J/05	0	20	20	Mid Garden	BM3	Mid Origin	BJ	BJ5
B/B/05	0	20	20	Mid Garden	BM3	Mid Origin	BB	BB5
A/BL/04	0	20	20	Mid Garden	BM3	Low Origin	ABL	ABL4
C/M/03	0	20	20	Mid Garden	BM3	High Origin	CM	CM3
A/BL/05	0	20	20	Mid Garden	BM3	Low Origin	ABL	ABL5
B/B/02	0	20	20	Mid Garden	BM3	Mid Origin	BB	BB2
C/M/05	0	20	20	Mid Garden	BM3	High Origin	CM	CM5
C/PR/05	0	20	20	Mid Garden	BM3	High Origin	CPR	CPR5
C/BL/04	1	19	20	Mid Garden	BM3	High Origin	CBL	CBL4
B/R/04	0	20	20	Mid Garden	BM3	Mid Origin	BR	BR4
A/JS/04	0	20	20	Mid Garden	BM3	Low Origin	AJS	AJS4
B/P/02	0	20	20	Mid Garden	BM3	Mid Origin	BP	BP2
B/J/03	0	20	20	Mid Garden	BM3	Mid Origin	BJ	BJ3
A/SJ/01	0	20	20	Mid Garden	BM3	Low Origin	ASJ	ASJ1
C/BL/02	2	18	20	Mid Garden	BM3	High Origin	CBL	CBL2
B/P/04	0	20	20	Mid Garden	BM3	Mid Origin	BP	BP4
B/J/04	0	20	20	Mid Garden	BM3	Mid Origin	BJ	BJ4
B/R/03	1	19	20	Mid Garden	BM3	Mid Origin	BR	BR3
A/JS/03	2	18	20	Mid Garden	BM3	Low Origin	AJS	AJS3
C/B/05	1	19	20	Mid Garden	BM3	High Origin	CB	CB5
B/B/04	1	19	20	Mid Garden	BM3	Mid Origin	BB	BB4
B/DS/04	1	19	20	Mid Garden	BM3	Mid Origin	BDS	BDS4
A/JS/05	0	20	20	Mid Garden	BM3	Low Origin	AJS	AJS5
C/B/01	0	20	20	Mid Garden	BM3	High Origin	CB	CB1
C/JT/01	0	20	20	Mid Garden	BM3	High Origin	CJT	CJT1
C/M/01	0	20	20	Mid Garden	BM3	High Origin	CM	CM1
B/R/02	0	20	20	Mid Garden	BM3	Mid Origin	BR	BR2
B/DS/02	0	20	20	Mid Garden	BM3	Mid Origin	BDS	BDS2
C/PR/02	0	20	20	Mid Garden	BM3	High Origin	CPR	CPR2
B/DS/01	0	20	20	Mid Garden	BM3	Mid Origin	BDS	BDS1
B/B/03	0	20	20	Mid Garden	BM3	Mid Origin	BB	BB3
B/P/05	0	20	20	Mid Garden	BM3	Mid Origin	BP	BP5
